# Supplementary material for: A Matrix-Assisted Laser Desorption/Ionization Time-of-Flight Assay Identifies Nilotinib as an Inhibitor of Inflammation in Acute Myeloid Leukemia
Source: J Med Chem. 2022 Sep 12;65(18):12014–30. doi: 10.1021/acs.jmedchem.2c00671 (PMC9511480; doi:10.1021/acs.jmedchem.2c00671)
Supplement: Supplementary file 2 — jm2c00671_si_002.xlsx [file jm2c00671_si_002.xlsx]

## Sheet: Table S1
Drug Name	CHEMBL ID	Molecular formula
Azathioprine (Azasan, Imuran)	CHEMBL1542	C9H7N7O2S
Abitrexate (Methotrexate)	CHEMBL34259	C20H22N8O5
Ubenimex (Bestatin)	CHEMBL29292	C16H24N2O4
Chlorpheniramine Maleate	CHEMBL505	C16H19N2Cl
Cyproheptadine HCl (Periactin)	CHEMBL516	C21H21N
Captopril (Capoten)	CHEMBL1560	C9H15NO3S
Cytarabine	CHEMBL803	C9H13N3O5
Etodolac (Lodine)	CHEMBL622	C17H21NO3
Glyburide (Diabeta)	CHEMBL472	C23H28N3O5SCl
Adrucil (Fluorouracil)	CHEMBL185	C4H3N2O2F
Fexofenadine HCl	CHEMBL914	C32H39NO4
Indomethacin (Indocid, Indocin)	CHEMBL6	C19H16NO4Cl
Ketorolac (Toradol)	CHEMBL469	C15H13NO3
Lonidamine	CHEMBL1257030	C15H10N2O2Cl2
Leflunomide	CHEMBL960	C12H9N2O2F3
Loratadine	CHEMBL998	C22H23N2O2Cl
Levamisole Hydrochloride (Ergamisol)	CHEMBL1454	C11H12N2S
2-Methoxyestradiol	CHEMBL299613	C19H26O3
Niclosamide (Niclocide)	CHEMBL1448	C13H8N2O4Cl2
Valproic acid sodium salt (Sodium valproate)		C8H15O2
Rolipram	CHEMBL63	C16H21NO3
Tolbutamide	CHEMBL782	C12H18N2O3S
Tranilast (SB 252218)	CHEMBL415324	C18H17NO5
Thalidomide	CHEMBL468	C13H10N2O4
Glipizide (Glucotrol)	CHEMBL1073	C21H27N5O4S
Tolfenamic acid	CHEMBL121626	C14H12NO2Cl
Allopurinol (Zyloprim)	CHEMBL1467	C5H4N4O
Curcumin	CHEMBL116438	C21H20O6
Topiramate	CHEMBL220492	C12H21NO8S
Creatinine	CHEMBL65567	C4H7N3O
Azelastine hydrochloride (Astelin)	CHEMBL639	C22H24N3OCl
Sulfasalazine (Azulfidine)	CHEMBL1206016	C18H14N4O5S
Ellagic acid	CHEMBL6246	C14H6O8
Meloxicam (Mobic)	CHEMBL599	C14H13N3O4S2
Celecoxib	CHEMBL118	C17H14N3O2F3S
Rofecoxib (Vioxx)	CHEMBL122	C17H14O4S
Pioglitazone (Actos)	CHEMBL595	C19H20N2O3S
Rosiglitazone HCl	CHEMBL121	C18H19N3O3S
Benazepril hydrochloride	CHEMBL838	C24H28N2O5
Irbesartan (Avapro)	CHEMBL1513	C25H28N6O
Gabexate mesylate	CHEMBL87563	C16H23N3O4
Mesalamine (Lialda)	CHEMBL704	C7H7NO3
Simvastatin (Zocor)	CHEMBL1064	C25H38O5
Imiquimod	CHEMBL1282	C14H16N4
IMATINIB MESYLATE	CHEMBL941	C29H31N7O
Ramipril (Altace)	CHEMBL1168	C23H32N2O5
Perindopril Erbumine (Aceon)		C19H32N2O5
Tadalafil (Cialis)	CHEMBL779	C22H19N3O4
Zileuton	CHEMBL93	C11H12N2O2S
Gemcitabine (Gemzar)		C9H11N3O4F2
Fluticasone propionate (Flonase, Veramyst)	CHEMBL1473	C25H31O5F3S
Pravastatin sodium		C23H35O7
gefitinib	CHEMBL939	C22H24N4O3FCl
Zafirlukast (Accolate)	CHEMBL603	C31H33N3O6S
Dacarbazine (DTIC-Dome)	CHEMBL1574179	C6H10N6O
Prednisolone (Hydroretrocortine)	CHEMBL131	C21H28O5
Fluvastatin sodium (Lescol)	CHEMBL1078	C24H26NO4F
Lapatinib	CHEMBL554	C29H26N4O4FSCl
Pazopanib	CHEMBL477772	C21H23N7O2S
Dutasteride	CHEMBL1200969	C27H30N2O2F6
Clofarabine	CHEMBL1750	C10H11N5O3FCl
Fludarabine Phosphate (Fludara)	CHEMBL1096882	C10H13N5O7FP
Nepafenac	CHEMBL1021	C15H14N2O2
Cetirizine Dihydrochloride	CHEMBL1000	C21H25N2O3Cl
Dorzolamide HCL	CHEMBL218490	C10H16N2O4S3
Trilostane	CHEMBL1200907	C20H27NO3
Calcitriol (Rocaltrol)	CHEMBL846	C27H44O3
Mycophenolate mofetil (CellCept)	CHEMBL1456	C23H31NO7
Febuxostat (Uloric)	CHEMBL1164729	C16H16N2O3S
Pralatrexate (Folotyn)	CHEMBL1201746	C23H23N7O5
Betamethasone (Celestone)	CHEMBL632	C22H29O5F
Saxagliptin (BMS-477118,Onglyza)	CHEMBL385517	C18H25N3O2
Candesartan (Atacand)	CHEMBL1016	C24H20N6O3
Adenine	CHEMBL226345	C5H5N5
Apatinib (YN968D1)	CHEMBL3186534	C24H23N5O
Riboflavin (Vitamin B2)	CHEMBL1534	C17H20N4O6
Pranlukast		C27H23N5O4
Lornoxicam (Xefo)	CHEMBL1569487	C13H10N3O4S2Cl
Lafutidine	CHEMBL1742461	C22H29N3O4S
Moexipril HCl	CHEMBL1165	C27H34N2O7
Cilazapril monohydrate (Inhibace)	CHEMBL515606	C22H31N3O5
Rasagiline mesylate	CHEMBL887	C12H13N
Roflumilast (Daxas)	CHEMBL193240	C17H14N2O3F2Cl2
Genipin	CHEMBL459016	C11H14O5
Pantothenic acid (pantothenate)	CHEMBL1594	C9H17NO5
Linagliptin (BI-1356)	CHEMBL237500	C25H28N8O2
Plerixafor 8HCl (DB06809)	CHEMBL18442	C28H54N8
Bufexamac	CHEMBL94394	C12H17NO3
Bindarit	CHEMBL2107549	C19H20N2O3
Vildagliptin (LAF-237)	CHEMBL142703	C17H25N3O2
Azilsartan (TAK-536)	CHEMBL57242	C25H20N4O5
Amikacin sulfate	CHEMBL177	C22H43N5O13
Suplatast tosylate	CHEMBL1180156	C16H26NO4S
Docetaxel (Taxotere)		C43H53NO14
Temocapril HCl	CHEMBL2110627	C23H28N2O5S2
Nilotinib (AMN-107)	CHEMBL255863	C28H22N7OF3

## Sheet: Table S2
Sample name	Label reagent	HCD Monoisotopic Report Mass (Da)
Nilotinib 40ºC	TMTpro-126	126.128
Nilotinib 44ºC	TMTpro-127N	127.125
Nilotinib 48ºC	TMTpro-127C	127.131
Nilotinib 52ºC	TMTpro-128N	128.128
Nilotinib 56ºC	TMTpro-128C	128.134
Nilotinib 60ºC	TMTpro-129N	129.131
Nilotinib 64ºC	TMTpro-129C	129.138
Nilotinib 68ºC	TMTpro-130N	130.135
Imatinib 40ºC	TMTpro-130C	130.141
Imatinib 44ºC	TMTpro-131N	131.138
Imatinib 48ºC	TMTpro-131C	131.144
Imatinib 52ºC	TMTpro-132N	132.142
Imatinib 56ºC	TMTpro-132C	132.148
Imatinib 60ºC	TMTpro-133N	133.145
Imatinib 64ºC	TMTpro-133C	133.151
Imatinib 68ºC	TMTpro-134N	134.148

## Sheet: Table S3
Protein_IDs	Protein_name	Gene_name	Unique_peptides	Imatinib_rep_1								Imatinib_rep_2								Imatinib_rep_3								Imatinib_rep_4								Nilotinib_rep_1								Nilotinib_rep_2
				Temp(°C)								Temp(°C)								Temp(°C)								Temp(°C)								Temp(°C)								Temp(°C)
				68	64	60	56	52	48	44	40	68	64	60	56	52	48	44	40	68	64	60	56	52	48	44	40	68	64	60	56	52	48	44	40	68	64	60	56	52	48	44	40	68	64	60	56	52	48
P55072	Transitional endoplasmic reticulum ATPase	VCP	86	20.7813	16.1995	8.22041	4.5532	2.20956	1.15751	1.1461	1	24.2454	16.501	8.27755	5.01774	2.12822	1.34495	1.03444	1	15.5378	13.0781	7.47694	3.79369	2.23551	1.30976	1.04027	1	13.8782	11.3703	5.1016	3.51476	1.59209	1.06717	0.924797	1	15.8955	12.1179	6.70301	4.0351	1.89627	1.13144	0.961349	1	17.447	12.5098	8.14841	4.19041	1.94759	1.20841
Q9P2E9;Q9P2E9-3;Q8N4C6-6;Q8N4C6-11;Q8N4C6-4;Q8N4C6-9;Q8N4C6-2;Q8N4C6;Q8N4C6-5;Q8N4C6-10;Q8N4C6-7	Ribosome-binding protein 1	RRBP1	85	10.8144	6.12797	8.45099	4.12011	1.20563	0.987164	0.967982	1	15.3662	7.67958	10.6767	6.05981	1.39429	1.14763	1.04857	1	6.85523	5.17709	5.17671	3.61127	1.29347	0.985617	1.0104	1	6.65728	4.05302	5.53365	2.98874	1.03865	0.886978	0.981577	1	9.12763	4.82044	9.49754	4.23068	1.40674	1.14259	1.03466	1	13.1966	5.91249	12.8821	5.72817	1.53177	1.10011
Q16531;Q16531-2	Transcription initiation factor TFIID subunit 12	DDB1	70	5.94087	14.7627	7.18077	4.43846	1.85096	1.11363	0.903358	1	5.44514	16.8152	9.17978	5.28079	2.14532	1.27607	0.90461	1	2.40131	10.6893	6.82924	3.99112	2.06409	1.33678	1.02763	1	4.73841	11.3162	5.66506	3.92565	1.57426	1.0844	0.894734	1	5.23662	11.524	8.46674	4.41993	1.79959	1.20016	0.975376	1	4.11338	11.8061	9.55668	4.66449	1.98117	1.23478
P11021	78 kDa glucose-regulated protein	HSPA5	68	4.29876	6.50437	9.10652	5.58441	2.37762	1.16121	0.929093	1	6.64867	8.99072	11.7648	7.55288	2.5666	1.47104	0.895101	1	3.89103	5.76663	7.41264	4.42335	2.46752	1.57605	1.03184	1	3.9455	5.78494	7.57691	5.18789	2.101	1.2333	0.894698	1	3.61464	4.50656	7.6716	4.69857	1.80777	0.993042	0.836981	1	4.58938	5.24132	10.7184	5.39867	1.92457	1.27277
P25705;P25705-2;P25705-3	ATP synthase subunit alpha, mitochondrial	ATP5A1	55	18.4692	14.715	7.01729	3.32003	1.52525	0.954238	1.16147	1	31.8151	22.6527	11.2077	5.19774	1.81022	1.17131	0.97716	1	34.8553	16.5634	12.2585	5.38981	2.38465	1.49207	1.3687	1	10.2993	10.4337	4.49931	2.44805	1.0125	0.898086	0.802814	1	17.2754	13.1732	7.77346	4.00813	1.71103	0.926426	1.10837	1	18.5346	14.0216	9.03493	4.08695	1.36571	1.16709
Q15029-2;Q15029;Q15029-3	116 kDa U5 small nuclear ribonucleoprotein component	EFTUD2	54	0.975992	7.97833	8.60279	5.86669	2.25929	1.22333	1.12258	1	0.720169	7.99726	9.55467	5.71745	2.18066	1.12136	0.969745	1	0.184651	5.08715	7.40501	4.96897	2.35771	1.34739	1.03707	1	0.79099	5.26618	6.13952	4.45223	1.66727	1.13997	0.961204	1	1.07229	4.73453	7.07713	4.70932	1.67664	1.1322	1.15713	1	0.839212	5.07601	8.55108	4.85839	1.70226	1.04439
Q12906-7;Q12906;Q12906-4;Q12906-6;Q12906-5;Q12906-2;Q12906-3	Interleukin enhancer-binding factor 3	ILF3	49	0.945014	5.57304	10.5293	7.1455	1.43069	1.05878	0.864279	1	1.0199	6.65574	12.5562	9.03649	1.65962	1.21383	0.893417	1	0.539149	3.35331	7.203	5.07676	1.72693	1.12432	0.932241	1	0.521181	3.64616	7.42298	5.81955	1.18272	0.939188	0.823334	1	1.14762	3.50475	9.64659	6.80491	1.20829	0.941142	0.880366	1	1.13141	4.12778	10.856	7.53029	1.32245	1.00955
P04075;P04075-2	Fructose-bisphosphate aldolase A	ALDOA	44	18.3156	18.8026	6.92801	4.3458	1.75989	1.059	0.860883	1	19.3309	19.7794	9.13964	5.22238	2.10835	1.23236	0.930502	1	12.3282	14.1671	7.26377	4.1169	2.16804	1.23448	1.00199	1	12.9886	14.1083	5.80258	3.73947	1.66451	1.10522	0.903508	1	16.2835	14.5725	8.04391	3.90081	1.78539	1.0579	0.979337	1	17.0193	14.7334	10.9814	4.95271	1.95753	1.13134
Q86UE4	Protein LYRIC	MTDH	42	20.5244	14.6549	8.04804	4.75278	1.88336	1.05035	0.941043	1	18.3772	10.9465	7.90964	4.96244	2.00878	1.06734	0.962914	1	18.677	11.1176	7.20781	4.07505	2.04677	1.28549	1.10108	1	15.4881	11.4715	6.03154	3.69239	1.58167	1.05989	0.943538	1	13.4867	9.30088	6.79707	3.92039	1.71174	1.11331	0.770441	1	13.1198	7.88737	7.58355	4.22902	1.79192	1.1277
O15031	Plexin-B2	PLXNB2	39	14.3655	10.7555	4.58841	2.02535	1.22882	1.07854	0.969373	1	15.8639	11.4095	6.21278	2.5322	1.39848	0.936657	0.982568	1	20.2907	16.2454	9.92923	3.55456	1.60871	1.13009	1.09999	1	19.4915	16.9896	7.37834	2.83156	1.47983	1.02366	0.979556	1	13.0326	10.355	5.23189	2.16692	1.54989	1.24187	1.05059	1	14.2284	10.5272	6.70895	2.71893	1.33383	1.25789
P04406;P04406-2;O14556	Glyceraldehyde-3-phosphate dehydrogenase	GAPDH	39	13.0557	15.5152	6.04357	3.90988	1.82162	1.10344	0.899541	1	13.8181	15.9065	8.13539	4.60297	1.86808	1.21214	0.886874	1	11.1041	12.3214	6.90453	3.19498	1.94677	1.08952	0.876347	1	10.5732	13.3469	5.06921	3.84604	1.51196	1.05561	0.893256	1	12.1908	14.0665	7.84882	4.15112	1.75858	1.1868	1.03209	1	9.40641	13.6973	9.69894	4.38462	1.86396	1.15356
P34897-3;P34897;P34897-2	Serine hydroxymethyltransferase, mitochondrial	SHMT2	39	17.6306	15.7539	6.47674	3.49448	1.49249	1.02893	0.929669	1	16.8906	15.2799	8.29011	4.06317	1.73593	1.13783	0.993381	1	16.1417	12.9797	7.56326	3.31578	1.54165	0.928254	0.903059	1	12.1677	11.9334	5.02028	2.58381	1.10232	0.828066	0.825746	1	13.1572	11.4524	5.57124	3.00045	1.23355	1.01732	0.865838	1	13.0004	12.2176	8.80406	4.20958	1.66261	1.15117
P16284-3;P16284;P16284-2;P16284-6;P16284-5;P16284-4	Platelet endothelial cell adhesion molecule	PECAM1	38	17.1704	14.6293	6.51255	3.20694	1.4732	1.12923	1.00536	1	16.1406	13.7032	7.36822	3.48765	1.64815	1.0338	0.967005	1	22.9914	19.4613	10.1931	4.21656	2.25095	1.50058	1.20375	1	12.004	10.8057	5.24873	2.94466	1.57919	1.09545	0.980804	1	15.8427	13.9652	7.19085	3.52489	1.74891	1.3613	0.997272	1	12.9075	13.7405	8.40032	3.82805	1.66197	1.26467
P06576	ATP synthase subunit beta, mitochondrial	ATP5B	35	32.013	17.6685	7.9282	3.5553	1.28247	0.802953	0.86152	1	27.6729	15.0579	8.02152	3.74111	1.50443	0.967277	0.919776	1	35.7536	16.6417	9.96855	4.42887	1.91413	1.15425	1.29284	1	20.1495	12.6129	5.68292	3.1388	1.21436	0.865752	0.884848	1	24.965	15.427	7.56394	3.52571	1.1812	0.894504	0.767762	1	19.924	12.2545	8.17382	3.73685	1.44321	1.11986
P56181-2;P56181	NADH dehydrogenase [ubiquinone] flavoprotein 3, mitochondrial	NDUFV3	30	31.6796	18.9009	8.04313	3.9742	1.41616	0.908732	0.937331	1	36.9282	19.251	10.5083	5.52961	1.74471	0.927383	0.968822	1	30.092	11.3537	6.72768	3.27143	1.61632	0.969583	1.134	1	19.9963	12.2675	5.98076	3.29983	1.28439	0.952425	0.96521	1	26.6694	16.1233	7.57427	4.27179	1.55186	1.05467	0.821924	1	35.3212	16.8395	12.9575	5.79012	1.9082	1.13955
O15394;O15394-2;Q9BXU1-3;Q9BXU1-2;Q9BXU1	Neural cell adhesion molecule 2	NCAM2	29	19.4834	15.6746	6.67182	3.16944	1.56317	1.04524	0.994222	1	17.798	14.803	7.13113	3.3922	1.76118	0.975773	0.941697	1	16.8626	17.7969	8.44038	3.62358	2.02106	1.31838	1.27354	1	13.7464	11.4744	5.07255	2.85408	1.63668	1.13264	1.01377	1	19.1248	15.744	7.40324	4.09282	1.8952	1.18803	1.00028	1	18.9742	15.2938	8.27369	3.90005	1.76815	1.23358
P05388;P05388-2;Q8NHW5	60S acidic ribosomal protein P0;60S acidic ribosomal protein P0-like	RPLP0;RPLP0P6	26	0.870436	15.6753	13.3072	7.45803	1.29203	1.06114	0.952934	1	0.988767	22.2534	17.949	9.22638	1.40566	1.28497	0.945531	1	0.483873	11.1602	10.0945	6.85077	1.33958	1.17386	1.07521	1	1.19795	19.975	17.2185	8.77971	1.27179	1.21868	1.01062	1	2.30099	21.2938	21.4089	11.7736	1.69623	1.14411	1.24236	1	1.86254	15.8591	19.3888	9.84008	1.4119	1.14975
Q14847;Q14847-2;Q14847-3;O76041-2	LIM and SH3 domain protein 1	LASP1	26	15.8202	13.5846	5.96914	3.52938	1.7326	1.11261	0.988472	1	16.3869	13.3993	7.33704	4.30253	2.02015	1.28446	1.05439	1	28.5667	19.0896	11.3967	6.06499	3.47425	2.32208	1.94086	1	10.8798	9.0128	4.30199	2.82486	1.10707	0.900205	0.901264	1	14.1579	11.0964	6.31033	3.58566	1.8325	1.19631	1.01525	1	15.3243	11.2894	8.20796	3.94087	2.08346	1.22447
P16949;P16949-2;Q9H169-3;Q9H169;Q9H169-4;Q9H169-2;REV__P36956-3;REV__P36956-2;REV__P36956;REV__P36956-4;Q9NZ72-2;Q9NZ72	Stathmin	STMN1	25	13.8168	12.9462	5.29296	2.73668	2.29027	1.08414	1.95615	1	16.2907	10.3805	5.10057	4.07068	3.04703	1.63492	2.00916	1	40.0818	20.0012	6.77527	6.13571	2.3072	2.26508	1.1838	1	15.5965	17.8427	5.49174	4.55447	1.54457	1.52477	1.00718	1	21.1088	13.6738	7.88212	2.72009	1.7171	1.22392	1.41827	1	30.7475	21.6614	16.4122	5.68309	4.19377	1.12826
P61604	10 kDa heat shock protein, mitochondrial	HSPE1	23	20.5527	14.8951	6.18149	3.02286	1.3636	0.918932	0.889838	1	24.8657	16.782	8.25298	4.22301	1.54272	1.0663	0.98314	1	27.5236	13.0053	7.71791	3.65356	1.50703	0.911394	0.964941	1	16.1552	14.1648	5.09617	2.94337	1.14	0.878601	0.800478	1	17.2702	12.1682	6.66136	3.61444	1.11257	1.02732	0.866678	1	20.0793	11.8293	8.36535	3.46713	1.41687	1.09113
P36957;P36957-2	Dihydrolipoyllysine-residue succinyltransferase component of 2-oxoglutarate dehydrogenase complex, mitochondrial	DLST	22	31.9444	17.5623	7.83136	3.52747	1.11316	0.829102	0.966669	1	40.0497	19.6116	11.6909	4.64024	1.38324	0.930726	1.06006	1	38.3697	14.1756	9.39676	3.75452	1.65063	1.02314	1.11482	1	20.7706	13.3927	5.74051	2.95002	1.01975	0.706045	0.791358	1	27.0595	16.2827	8.19891	3.8007	1.12047	0.958018	0.745901	1	37.2996	17.5574	14.1078	4.92185	1.36334	1.16157
Q12905	Interleukin enhancer-binding factor 2	ILF2	22	0.322705	3.8921	7.82428	5.8773	1.31245	0.971511	0.886677	1	0.45585	4.47717	8.94362	6.7298	1.43234	1.13301	0.855103	1	0.185802	2.43441	5.9982	4.66327	1.70654	1.17296	0.972225	1	0.287052	2.50489	6.05588	4.81084	1.17452	0.941748	0.794517	1	0.907989	3.43195	9.29536	7.38223	1.34238	0.868303	0.852375	1	0.738547	2.97329	7.87495	5.83442	1.22827	0.986084
Q9BT09	Protein canopy homolog 3	CNPY3	21	26.8071	16.6566	7.38907	4.68641	1.93007	1.07705	0.927802	1	34.3235	18.791	10.086	6.94074	2.40017	1.38232	0.989439	1	23.8989	12.2494	6.81126	4.50962	2.37545	1.66085	1.24297	1	22.9794	15.5578	7.85761	5.4696	2.08919	1.09227	0.915418	1	21.5892	14.5807	7.53538	4.86853	1.99927	1.09609	0.835706	1	26.3115	16.3277	10.5844	6.00972	2.41755	1.34967
Q00577;Q9UJV8-2;Q9UJV8	Transcriptional activator protein Pur-alpha	PURA	20	9.48764	26.618	13.3029	8.91791	1.24487	1.05425	0.802654	1	8.69968	24.6873	15.7544	10.3491	1.33297	1.18964	0.80975	1	3.43351	11.7488	8.17722	5.79427	1.78659	1.32043	1.03077	1	6.51322	19.4779	10.2086	7.37437	1.30731	1.09649	0.918848	1	9.38229	20.2169	14.8355	6.95383	0.987083	0.777007	0.856051	1	6.71201	20.2925	15.4974	9.65913	1.38233	0.920273
Q16698-2;Q16698	2,4-dienoyl-CoA reductase, mitochondrial	DECR1	20	4.50408	11.9501	9.19342	5.21457	1.47567	1.06784	0.979519	1	2.74171	11.2288	9.5911	5.60201	1.5121	0.982784	0.880186	1	2.37684	10.9929	10.6498	6.19599	1.96619	1.01544	0.997887	1	2.8987	7.61799	6.52334	3.87842	1.23719	0.986857	0.96888	1	2.5096	6.38003	6.65233	3.76664	1.08649	0.918951	0.764527	1	2.23723	7.89816	10.5144	5.90469	1.44275	1.10104
Q9H444;Q96CF2;P59074	Charged multivesicular body protein 4b	CHMP4B	19	23.6139	19.2351	9.06307	5.44327	2.89013	1.44593	1.2105	1	29.4446	19.9738	10.9381	7.35573	3.33869	1.5048	1.19159	1	16.5905	12.0251	7.79343	4.25567	2.87795	1.64554	1.16854	1	16.3093	13.8533	7.71408	4.88135	2.42987	1.50144	1.0763	1	17.3549	13.3124	7.29913	4.30652	2.59493	1.38633	1.07067	1	20.0059	12.9433	9.54545	4.90422	2.62085	1.26418
P35637-2;P35637	RNA-binding protein FUS	FUS	19	20.8608	14.627	7.10792	4.36747	1.42482	0.862415	1.22135	1	24.951	18.6143	8.6192	5.06927	1.30627	1.01453	0.9352	1	22.7086	13.0008	7.85744	4.97409	1.80619	1.32679	1.32959	1	16.2344	10.4751	6.20082	3.47231	1.34863	1.03418	1.04337	1	22.1602	15.5395	7.12547	5.06628	1.60804	0.921245	0.977343	1	23.0096	14.4822	8.21059	5.09894	1.56611	1.05425
O15347	High mobility group protein B3	HMGB3	19	9.97875	7.41847	6.07639	3.98045	1.91995	1.17761	1.1028	1	17.5212	9.95301	7.67451	5.0102	2.19977	1.47421	1.00216	1	12.1639	8.24111	7.30598	4.14842	2.29339	1.33859	1.28659	1	10.3625	7.01834	5.75519	3.46912	1.82841	1.15205	1.14624	1	9.45416	6.89678	6.37561	4.23977	1.95371	1.1806	0.963872	1	11.6498	7.04883	7.63268	3.80622	1.90077	1.46929
P26583	High mobility group protein B2	HMGB2	18	17.1035	10.4799	7.02868	3.90844	1.57452	1.12353	0.966158	1	21.3001	11.6206	9.40034	5.24604	2.09496	1.32612	1.05762	1	12.1149	10.7535	7.4901	5.34122	2.54802	1.71477	1.39949	1	10.1677	6.14878	4.70104	3.59418	1.59925	1.09085	0.992546	1	14.3377	8.99707	8.21342	4.38163	2.1071	1.2896	0.91243	1	16.3347	8.97789	9.57613	4.93271	2.0139	1.23733
P00367;P00367-3;P00367-2	Glutamate dehydrogenase 1, mitochondrial	GLUD1	17	1.29742	11.0703	6.94728	3.82094	1.48288	1.05034	0.875801	1	0.849281	12.0163	9.35109	4.50308	1.6384	1.08401	0.873228	1	0.413404	8.57362	7.2295	3.94977	1.66337	1.04092	0.947176	1	1.1633	8.32292	5.89757	3.0654	1.25683	0.88675	0.827711	1	5.82426	12.7507	6.77171	3.48356	1.24237	0.969866	0.832788	1	3.90183	15.4641	11.1218	4.87575	1.45088	1.1064
P16401	Histone H1.5	HIST1H1B	17	39.8572	15.8646	12.6544	5.77845	3.46306	1.99531	1.58879	1	20.094	11.7338	9.21607	5.34584	2.1298	1.71541	1.11267	1	15.6885	18.3021	7.43313	2.80676	2.26125	1.30976	1.27611	1	14.21	5.11176	6.57734	2.52821	1.46116	1.10361	1.12683	1	20.8079	9.45001	7.13576	3.19762	1.71808	1.02195	0.930119	1	13.9324	6.48567	6.15983	4.86561	1.57326	1.24167
Q9NWB6;Q9NWB6-2;Q9NWB6-3	Arginine and glutamate-rich protein 1	ARGLU1	17	19.0219	10.8944	8.38477	3.86325	1.70188	1.29278	1.2631	1	21.9992	10.701	11.2971	5.83305	2.18001	1.36793	1.14619	1	15.8796	10.409	6.69112	3.64458	1.99624	1.32607	1.1446	1	13.2016	7.23708	6.71856	3.63501	1.62539	1.18728	1.03491	1	8.87977	5.38087	5.66994	2.7655	1.24383	1.15667	1.02269	1	8.16107	4.7355	6.35987	2.95963	1.24563	1.09544
P55145	Mesencephalic astrocyte-derived neurotrophic factor	MANF	16	25.6889	18.2573	7.65235	4.44932	1.98769	1.07744	0.891726	1	36.5212	20.7721	9.73462	5.42313	2.63951	1.34531	0.964856	1	29.7825	15.329	9.73029	4.06881	2.26064	1.36959	1.16158	1	18.6502	15.5618	6.03892	4.21358	2.00053	1.20253	1.02513	1	25.6887	18.0913	8.68628	4.90323	2.04788	1.22102	1.10873	1	31.3124	16.6008	10.4892	5.34292	2.11333	1.44075
P30050;P30050-2	60S ribosomal protein L12	RPL12	15	11.7532	61.7965	23.324	10.8895	1.37608	1.15604	0.726135	1	7.5583	48.932	25.0584	12.3001	1.03017	0.967747	0.724819	1	3.08884	24.0791	14.9963	6.72851	1.37564	0.9103	0.746664	1	6.68875	51.22	22.2433	10.5855	1.06032	0.927243	0.874527	1	13.5636	61.6216	32.7425	14.7534	1.52079	1.05635	0.928475	1	11.9001	68.0379	45.1382	22.0986	1.28451	1.11041
Q96QR8	Transcriptional activator protein Pur-beta	PURB	15	2.53016	11.3668	9.87102	6.76287	1.15077	0.964069	0.861539	1	3.08968	12.7476	10.8662	7.71891	1.23781	1.0624	0.794726	1	1.5945	9.03881	9.29793	6.5024	2.32092	1.45795	1.20161	1	3.59662	12.15	9.73566	7.72719	1.4497	1.0255	0.984818	1	2.69076	11.1263	10.5741	7.84002	1.15796	0.78597	0.876456	1	2.49668	10.6968	11.9675	7.49381	1.17749	0.894741
O43598;O43598-2	2-deoxynucleoside 5-phosphate N-hydrolase 1	DNPH1	15	24.3814	19.294	8.94804	5.12655	2.45834	1.30688	1.28207	1	29.2604	21.3249	9.35229	5.92057	2.56716	1.45953	1.03007	1	18.1184	11.7521	7.52188	3.43901	2.01807	1.20145	1.01565	1	15.0856	12.8572	5.39372	3.55676	1.7847	1.16526	0.959667	1	21.9541	13.8145	7.43456	4.13791	1.77107	1.22432	0.961702	1	27.4239	15.9547	10.8859	4.5474	2.03299	1.26494
Q01844-6;Q01844-3;Q01844;Q01844-5;Q01844-2;Q01844-4	RNA-binding protein EWS	EWSR1	14	32.5475	22.7037	8.98764	5.66729	2.06181	1.21333	1.17425	1	33.1585	21.0683	12.0579	6.53527	1.99055	1.32772	1.10824	1	21.0093	11.1925	6.94878	3.7412	2.11707	1.35524	1.22523	1	17.0649	10.5251	5.83947	3.45162	1.28964	0.87201	0.961377	1	28.3965	16.8911	7.58488	4.03738	1.53793	1.04435	0.908194	1	33.8404	16.4985	12.3068	4.94804	1.58707	1.15216
P62906	60S ribosomal protein L10a	RPL10A	13	4.48696	4.58794	20.6378	5.9774	1.91556	1.74443	1.36935	1	2.36306	3.55245	15.2152	5.6408	1.28631	1.64282	1.04364	1	1.20678	1.65917	6.7223	3.91963	1.53234	1.00486	0.930519	1	3.19205	3.40509	16.9281	4.72092	1.70365	1.77495	1.48564	1	3.10909	2.70696	17.4994	5.30948	1.11753	0.708813	0.746338	1	2.32609	2.7605	10.461	6.28583	1.01554	0.870931
P62857	40S ribosomal protein S28	RPS28	13	14.708	14.6018	10.0199	6.2152	2.6204	1.38226	1.19836	1	12.2847	10.4464	8.56324	5.91935	2.58126	1.2988	1.01174	1	14.3326	10.8592	9.45712	4.42072	2.44613	1.54219	1.29608	1	9.04568	9.94708	6.42922	4.7051	1.88037	1.25332	1.15569	1	7.58081	6.99528	5.36763	3.27796	1.24161	1.02353	0.988764	1	5.54583	5.70499	5.16313	3.05211	1.29663	1.10584
Q9Y624;Q9Y624-2	Junctional adhesion molecule A	F11R	13	16.6313	13.8393	5.40682	2.55482	1.1392	0.93369	0.927126	1	15.751	13.8795	7.03777	3.21886	1.50359	0.855809	0.928141	1	23.2352	16.4362	8.16204	3.18388	1.32637	0.913331	1.01409	1	9.09661	7.83004	3.04868	1.42361	0.819728	0.955976	0.963397	1	16.9321	15.3181	6.73929	3.20773	1.58867	1.35517	0.88163	1	21.6635	16.0804	10.4444	4.00487	1.81327	1.28691
Q13162	Peroxiredoxin-4	PRDX4	12	23.4172	18.1227	7.08605	4.22747	1.67795	0.981539	0.925764	1	24.5158	14.5692	8.95893	4.47488	1.95165	0.997649	1.02591	1	37.7748	18.9179	6.78594	4.94481	2.0053	1.49082	1.01497	1	22.2385	18.1151	7.95675	4.041	1.61626	1.06951	0.939361	1	20.2961	13.6017	7.4981	3.55835	1.49055	1.03547	0.885213	1	25.6955	14.5632	10.4144	5.15436	2.01277	1.16424
P04179-4;P04179;P04179-2;P04179-3	Superoxide dismutase [Mn], mitochondrial	SOD2	12	38.5444	25.9417	9.44732	5.08173	1.94442	1.27517	1.00254	1	39.097	24.2277	12.1506	6.3248	2.34335	1.52317	1.199	1	32.1263	11.5904	7.16444	3.45667	1.58652	1.03933	1.0466	1	30.1249	20.984	8.48947	4.78034	2.20459	1.35526	1.0857	1	26.4622	14.4672	6.5636	3.09936	1.49416	1.07746	0.97083	1	28.1377	12.5177	9.48247	3.80113	1.53033	0.984627
P05114	Non-histone chromosomal protein HMG-14	HMGN1	12	5.52161	5.52641	4.64032	2.62406	1.65862	0.939339	1.02171	1	11.9049	7.59067	6.3503	3.29971	1.64969	1.06646	1.02041	1	31.7197	7.46981	6.91571	3.05861	2.13698	1.08559	1.43118	1	7.96049	5.28998	3.58536	2.18373	1.17648	0.773361	0.841028	1	5.23863	4.37541	5.52735	2.77839	1.56509	0.894103	1.00629	1	19.1174	6.98076	15.6958	3.84696	1.99267	1.00143
P14927;P14927-2	Cytochrome b-c1 complex subunit 7	UQCRB	12	28.9769	28.2898	5.79102	2.10746	0.841282	0.498473	0.870481	1	30.9771	28.5215	7.44733	2.80816	1.29049	0.650474	0.71592	1	47.329	21.2804	6.22085	2.17467	1.01921	0.609608	0.84737	1	21.6227	23.8878	4.42169	2.02384	0.856289	0.648705	0.83689	1	39.6023	39.7841	10.5638	3.22564	1.29269	0.779925	0.811794	1	40.1226	39.9627	14.4511	3.9734	1.45904	1.28016
P05204	Non-histone chromosomal protein HMG-17	HMGN2	11	12.4072	9.05717	4.74293	2.54952	1.04904	0.792679	0.734903	1	23.892	12.5256	10.0008	4.31806	1.50021	0.929011	1.05654	1	72.1881	15.7956	12.4541	4.87995	2.80702	1.33612	1.4292	1	14.5465	8.95915	5.55377	2.66149	1.06141	0.636396	0.666102	1	10.7581	8.89748	5.62727	2.82585	1.12984	0.943258	0.74619	1	41.8746	11.2671	33.8428	5.56941	2.27555	1.03578
P16402;Q02539;P22492;REV__P16402	Histone H1.3	HIST1H1D	11	24.037	11.2086	11.7533	4.71942	2.46273	1.32208	1.25429	1	24.1057	11.5231	11.0105	4.98662	1.70101	1.37528	1.0296	1	15.6736	23.5105	9.02308	3.45513	2.71622	1.44656	1.35103	1	14.3342	5.37989	6.3723	2.34477	1.45663	1.05973	1.13656	1	11.8991	6.36644	6.19661	3.13456	1.3812	1.03417	0.945381	1	13.4199	7.48707	7.09842	4.10292	1.41456	1.16561
P22392-2;P22392;O60361	Nucleoside diphosphate kinase B	NME2	11	20.5185	15.9119	5.74667	3.77187	1.63713	1.03281	0.989898	1	19.211	13.3113	6.60177	3.65554	1.64446	1.17075	0.996812	1	27.4613	13.365	6.57756	3.68689	2.04676	1.21156	1.01426	1	19.2786	14.935	5.85784	3.94756	1.62968	1.06186	0.927417	1	19.1713	14.5851	8.12984	4.03765	1.97367	1.18942	1.1283	1	16.6602	16.3249	11.5903	5.36846	2.76856	1.1508
O75380	NADH dehydrogenase [ubiquinone] iron-sulfur protein 6, mitochondrial	NDUFS6	7	21.3454	15.2965	7.61997	3.75838	1.66948	0.685661	0.899576	1	27.2581	14.4131	8.98098	4.87488	1.76096	0.921526	0.973163	1	35.6048	11.7204	5.9928	3.77928	1.74592	0.733299	0.646887	1	14.0726	9.61655	5.0105	3.07442	1.46408	0.955115	0.917106	1	16.5681	16.0823	10.0786	5.68946	2.18802	1.03137	1.05427	1	24.1038	15.1652	10.878	4.8097	1.95462	1.08278
Q969H8	Myeloid-derived growth factor	MYDGF	7	5.22758	12.5379	6.6258	4.61661	2.07492	1.23856	0.754018	1	4.17846	13.2542	8.87746	5.44054	2.40093	1.25678	0.934767	1	1.47368	6.30157	5.22291	3.2743	1.88612	1.1854	0.818749	1	3.84677	9.65503	6.14933	4.75496	2.09109	1.16486	0.85832	1	5.223	9.82165	9.59331	5.13067	2.09158	1.21457	0.908702	1	4.46311	10.5921	11.6201	6.33061	2.52729	1.36949
P10412	Histone H1.4	HIST1H1E	6	26.1792	13.4622	15.4545	5.55213	1.98593	1.13927	1.23363	1	31.3583	15.4646	13.9544	6.57844	2.00315	1.57745	1.11863	1	8.04954	11.6764	5.19202	2.51496	3.04841	1.69502	1.46088	1	17.2004	8.5818	10.2167	4.01808	1.7812	1.29196	1.31516	1	18.6852	9.81575	9.30931	4.20776	1.5669	0.932977	0.962606	1	12.7583	7.52327	6.77908	4.10352	1.30944	1.08544
mean				16.8245	15.1878	8.55317	4.60494	1.73407	1.09341	1.02381	1	18.5106	15.3555	9.9871	5.50566	1.87419	1.20083	0.99718	1	18.6151	12.5987	8.02329	4.26051	2.032	1.27877	1.12126	1	12.0802	11.8699	6.89111	3.99426	1.47981	1.05726	0.959275	1	14.3409	13.024	8.66298	4.53046	1.58884	1.06543	0.947333	1	16.2985	13.3286	11.392	5.31491	1.76088	1.15288
[truncated: 18 more columns]

## Sheet: Table S4
Protein_ID	rel_fc_X126_Nilo_1	rel_fc_X127L_Nilo_1	rel_fc_X127H_Nilo_1	rel_fc_X128L_Nilo_1	rel_fc_X128H_Nilo_1	rel_fc_X129L_Nilo_1	rel_fc_X129H_Nilo_1	rel_fc_X130L_Nilo_1	rel_fc_X126_Nilo_2	rel_fc_X127L_Nilo_2	rel_fc_X127H_Nilo_2	rel_fc_X128L_Nilo_2	rel_fc_X128H_Nilo_2	rel_fc_X129L_Nilo_2	rel_fc_X129H_Nilo_2	rel_fc_X130L_Nilo_2	rel_fc_X126_Nilo_3	rel_fc_X127L_Nilo_3	rel_fc_X127H_Nilo_3	rel_fc_X128L_Nilo_3	rel_fc_X128H_Nilo_3	rel_fc_X129L_Nilo_3	rel_fc_X129H_Nilo_3	rel_fc_X130L_Nilo_3	rel_fc_X126_Nilo_4	rel_fc_X127L_Nilo_4	rel_fc_X127H_Nilo_4	rel_fc_X128L_Nilo_4	rel_fc_X128H_Nilo_4	rel_fc_X129L_Nilo_4	rel_fc_X129H_Nilo_4	rel_fc_X130L_Nilo_4	rel_fc_X126_Imat_1	rel_fc_X127L_Imat_1	rel_fc_X127H_Imat_1	rel_fc_X128L_Imat_1	rel_fc_X128H_Imat_1	rel_fc_X129L_Imat_1	rel_fc_X129H_Imat_1	rel_fc_X130L_Imat_1	rel_fc_X126_Imat_2	rel_fc_X127L_Imat_2	rel_fc_X127H_Imat_2	rel_fc_X128L_Imat_2	rel_fc_X128H_Imat_2	rel_fc_X129L_Imat_2	rel_fc_X129H_Imat_2	rel_fc_X130L_Imat_2	rel_fc_X126_Imat_3
A0AV96-2	1	1.02721	0.558471	0.25525	0.0941372	0.0305188	0.0283359	0	NA	NA	NA	NA	NA	NA	NA	NA	NA	NA	NA	NA	NA	NA	NA	NA	1	0.658443	0.447986	0.210372	0	0	0	0	1	0.705856	0.503242	0.229247	0.0713504	0.0179175	0	0	NA	NA	NA	NA	NA	NA	NA	NA	NA
A0AVT1	1	1.06842	1.05408	0.633779	0.0779756	0.0262834	0.0154534	0.014937	1	1.00885	0.928744	0.524146	0.0670589	0.0199355	0.0207087	0.0153645	1	0.812716	0.877233	0.830135	0.600848	0.566765	0.321161	0.0631753	1	1.01773	1.02996	0.696879	0.207071	0.123897	0.0797309	0.0347147	1	0.953728	1.03235	0.508209	0.0533945	0.0221218	0.00770649	0.00758036	1	0.971686	0.881929	0.480458	0.0503386	0.0240152	0.00963608	0.00880957	1
A0FGR8-2	1	1.02335	0.704199	0.423012	0.179942	0.0813866	0.0389952	0.0257489	1	1.12485	0.775411	0.593161	0.226789	0.10657	0.058705	0.0226647	1	0.897226	0.569513	0.432962	0.254612	0.101334	0.065292	0.03698	1	0.954833	1.03697	0.719491	0.347515	0.156077	0.0763397	0.0650311	1	1.15956	0.678127	0.521957	0.236145	0.129812	0.0503567	0.0275051	1	1.04969	0.668037	0.51614	0.256956	0.136219	0.0628073	0.014176	1
A0JNW5	1	0.989565	1.08433	0.968755	0.437863	0.169671	0.0472118	0.0428104	1	0.96387	1.03967	0.898954	0.431793	0.118308	0.0493504	0.0354688	1	1.1403	1.12966	0.922281	0.591655	0.144714	0.0856356	0.0730907	1	0.677903	1.0775	0.752895	0.400978	0.190194	0.0842815	0.0708841	1	0.990155	1.19384	0.93027	0.501664	0.177657	0.0395483	0.0487512	1	1.00137	1.08866	0.959198	0.488614	0.163589	0.036418	0.0364582	1
A0MZ66	1	0.982489	0.867514	0.368092	0.0893637	0.0403398	0.0331941	0.0381378	1	0.984155	0.761055	0.337512	0.0725982	0.0298067	0.0356301	0.0337481	1	0.820285	0.549587	0.233727	0.105025	0.0443315	0.0460992	0.0420571	1	1.02188	0.974088	0.44027	0.167097	0.0985734	0.0766484	0.0706984	1	0.933825	0.839074	0.29539	0.0749143	0.041294	0.0294477	0.0492701	1	0.953934	0.701942	0.292434	0.0641477	0.0339303	0.0241629	0.0401397	1
A1L0T0	1	1.077	0.96319	0.573522	0.224356	0.139282	0.157939	0.14197	1	1.2774	0.778173	0.600552	0.188428	0.155254	0.140044	0.117195	1	1.02996	0.902499	0.541167	0.163181	0.0697061	0.0430362	0.0354697	NA	NA	NA	NA	NA	NA	NA	NA	1	0.917061	0.954289	0.510354	0.241017	0.163055	0.172138	0.123464	1	1.42869	0.798509	0.664898	0.299307	0.199712	0.131519	0.0988268	1
A1X283	1	1.06437	0.64437	0.236599	0.0189347	0	0.0108776	0	1	1.03001	0.808915	0.173347	0.0261322	0.0231	0.0206015	0.0202315	1	0.941087	0.572941	0.152261	0.0226373	0	0	0.00619805	NA	NA	NA	NA	NA	NA	NA	NA	1	1.0353	0.579989	0.075489	0	0	0	0	1	0.911855	0.609638	0.208895	0.0218752	0.0254496	0.00501646	0	1
A2RTX5-2	1	1.11212	0.736289	0.392366	0	0	0.0266111	0	1	1.29023	1.21958	0.409433	0	0.022704	0	0	NA	NA	NA	NA	NA	NA	NA	NA	NA	NA	NA	NA	NA	NA	NA	NA	1	0.788057	0.536355	0.128738	0.0266628	0	0	0	1	0.761079	1.01982	0.244138	0.0383415	0	0	0	NA
A2RUC4	1	0.947036	0.978441	0.678382	0.263625	0.0911362	0.0451062	0.037889	1	0.876198	0.830094	0.865974	0.291456	0.0902217	0.0372197	0.0284974	1	1.16514	1.13199	0.648039	0.229959	0.152783	0.0915281	0.17332	1	0.638874	0.853212	0.449864	0.222092	0.142588	0.0676275	0.130618	1	0.817208	0.89988	0.632609	0.240876	0.0748072	0.0281868	0.0189903	1	0.973916	0.994427	0.732289	0.280304	0.0861109	0.0190128	0.01308	1
A2RUS2-2	1	1.02378	0.866886	0.382581	0.0909829	0.0535536	0.0485114	0.0469656	1	0.932746	0.854354	0.371158	0.111966	0.0734837	0.0966086	0.0873222	1	1.14324	0.754048	0.280092	0.055082	0	0.0247233	0.0133724	1	0.883844	0.799176	0.194307	0.0936576	0.0603735	0	0.0203095	1	1.11286	0.865471	0.367488	0.0973024	0.0643274	0.0489045	0.0499668	1	0.964871	0.873234	0.402664	0.128141	0.0936992	0.104961	0.120191	1
A2VDF0-2	1	0.646192	0.740829	0.47071	0	0.109572	0.34942	0.295038	NA	NA	NA	NA	NA	NA	NA	NA	1	1.26106	1.98602	0.99783	0.752928	0.394796	0.409289	0.672895	NA	NA	NA	NA	NA	NA	NA	NA	NA	NA	NA	NA	NA	NA	NA	NA	1	0.89467	0.80039	0.786587	0.19505	0.0605323	0	0.124969	1
A2VDJ0-2	1	0.767563	0.541705	0.535155	0.329064	0.135196	0.191381	0.140497	NA	NA	NA	NA	NA	NA	NA	NA	NA	NA	NA	NA	NA	NA	NA	NA	NA	NA	NA	NA	NA	NA	NA	NA	1	0.86062	1.6518	0.542618	0.447634	0.285901	0.200448	0.219124	NA	NA	NA	NA	NA	NA	NA	NA	NA
A3KN83-3	1	1.09847	1.04403	0.803025	0.124971	0.0550744	0.0356975	0.0272662	1	1.03891	1.0714	0.75453	0.105634	0.047121	0.0352227	0.0256201	1	0.907546	0.880109	0.534276	0.0693244	0.0358867	0.0206177	0.0131512	1	1.13175	1.05346	0.806769	0.110464	0.0430623	0.0346666	0.0363729	1	1.00406	0.976675	0.726079	0.109014	0.0508951	0.0234938	0.0162493	1	0.968092	1.09411	0.734857	0.117168	0.0584368	0.0331699	0.0193975	1
A4D126-2	NA	NA	NA	NA	NA	NA	NA	NA	1	1.15671	1.34658	0.495264	0.255751	0.11006	0.161443	0.112673	NA	NA	NA	NA	NA	NA	NA	NA	1	0.789354	1.11499	0.549235	0.186162	0.0906108	0.0451917	0.0805888	NA	NA	NA	NA	NA	NA	NA	NA	1	0.910393	1.40681	0.749664	0.23929	0.199724	0.226125	0.271354	NA
A4D1E9	1	0.817878	0.609184	0.174785	0.0278109	0	0.0123307	0	1	0.907082	0.765087	0.222134	0.024153	0.00417137	0.00925831	0	NA	NA	NA	NA	NA	NA	NA	NA	NA	NA	NA	NA	NA	NA	NA	NA	1	0.764327	0.934022	0.244885	0.0250124	0.0294369	0	0	1	0.878352	0.699498	0.134624	0.00999122	0.0121914	0.00882173	0.0080202	NA
A4D1P6	1	1.16273	0.928922	0.474687	0.175592	0.159452	0.136847	0.188644	1	1.02152	0.833131	0.399226	0.166267	0.128387	0.137019	0.19258	1	0.953552	0.692715	0.428431	0.215373	0.175947	0.199663	0.178643	1	1.01378	0.958561	0.562523	0.229859	0.166043	0.169623	0.222036	1	1.02156	0.88977	0.390471	0.219612	0.173771	0.161614	0.259277	1	1.05662	0.718933	0.424326	0.175222	0.19266	0.15461	0.233771	1
A4FU69-6	NA	NA	NA	NA	NA	NA	NA	NA	NA	NA	NA	NA	NA	NA	NA	NA	1	0.459134	0.34086	0.327072	0.189848	0.127378	0.11307	0.0691318	1	0.929873	1.56482	0.924998	0.361505	0.198386	0.183081	0.188494	NA	NA	NA	NA	NA	NA	NA	NA	NA	NA	NA	NA	NA	NA	NA	NA	1
A5PLN9-2	1	1.03271	0.97511	0.310833	0.0732146	0.0122831	0.015524	0.0100578	1	0.896881	0.867335	0.373113	0.090202	0.0283157	0.0271947	0.0137354	1	0.930206	1.36849	0.522537	0.0647614	0.0102546	0.0212985	0.0390057	1	0.828301	0.693386	0.190737	0.0553806	0.0242392	0	0	1	0.979252	0.924005	0.239203	0.0400412	0.0134202	0.00852865	0.00758986	1	1.13103	0.800322	0.265932	0.0686515	0.0358103	0.0189464	0.00459854	1
A5YKK6	1	1.06402	0.953033	0.479427	0.0808074	0.0320815	0.0236849	0.0199971	1	1.00894	0.952968	0.470361	0.0991872	0.0347667	0.0328425	0.0214251	1	1.02693	0.799109	0.279328	0.0693558	0.0210723	0.0201214	0.0246137	1	1.11547	1.13404	0.577027	0.123994	0.0481927	0.0409073	0.0397481	1	1.0384	0.891483	0.425476	0.0613918	0.0285335	0.0137454	0.0143557	1	0.996456	0.881108	0.445389	0.07658	0.0382499	0.0186012	0.0226489	1
A6NC98	1	0.967498	0.586605	0.330715	0.136966	0.0822226	0.0719985	0.0770529	1	0.870477	0.599473	0.288946	0.117028	0.0590844	0.0595742	0.0441641	1	0.832701	0.511233	0.247978	0.118183	0.0714908	0.0673632	0.0529221	1	0.919689	0.581469	0.325258	0.121051	0.0626314	0.0462704	0.0521403	1	0.915414	0.62213	0.388683	0.196324	0.139565	0.108568	0.104829	1	0.897779	0.580316	0.27461	0.120903	0.0872984	0.0587137	0.0425743	1
A6NDG6	1	1.07395	1.17395	1.07014	0.765504	0.600512	0.790745	0.708192	1	0.911598	1.0519	1.00899	0.675111	0.630651	0.680814	0.47465	1	0.83275	0.909797	0.746069	0.616356	0.587257	0.555531	0.257013	1	0.906687	1.14504	1.08442	0.686498	0.343391	0.373443	0.353512	1	1.02083	1.26858	1.25025	0.94459	0.782327	1.05204	0.748602	1	0.999609	1.12764	1.02413	0.813381	0.716263	0.782267	0.542388	1
A6NDU8	1	1.09153	0.982207	0.43139	0.0567092	0.0115327	0.0118537	0.0148257	1	0.904698	0.739949	0.352276	0.0621853	0.00918437	0.0146823	0.0129747	1	1.01795	0.737289	0.256191	0.166285	0.0631058	0.0766657	0.0577875	1	0.756354	1.04653	0.55589	0.0894473	0	0	0	1	1.00351	1.02129	0.418429	0.0482522	0.0169889	0.00606862	0.00548978	1	0.988385	0.733638	0.291008	0.0406068	0.0158145	0.00984488	0.00842206	1
A6NED2	1	0.991696	1.04429	0.850086	0.381693	0.150318	0.122334	0.119009	1	0.954809	0.756011	0.796755	0.263401	0.0999552	0.0565464	0.0648515	1	1.13622	0.881407	0.610971	0.325701	0.17889	0.17069	0.164444	NA	NA	NA	NA	NA	NA	NA	NA	1	0.84067	0.985943	0.75885	0.36642	0.158335	0.13972	0.161988	1	1.06493	0.965159	0.732262	0.263929	0.104815	0.054675	0.0514337	1
A6NHL2-2	NA	NA	NA	NA	NA	NA	NA	NA	NA	NA	NA	NA	NA	NA	NA	NA	1	0.750585	0.646807	0.602508	0.306969	0.107512	0.111938	0.011575	NA	NA	NA	NA	NA	NA	NA	NA	NA	NA	NA	NA	NA	NA	NA	NA	NA	NA	NA	NA	NA	NA	NA	NA	1
A6NHQ2	NA	NA	NA	NA	NA	NA	NA	NA	1	1.94398	0.692087	1.27866	0.185513	0.0582025	0.0480183	0.0194971	1	1.55359	1.38912	0.706818	0.187914	0.0252458	0.014523	0.0154957	1	0.750743	0.936834	0.566237	0.0950973	0.0262568	0.0268896	0.0268831	NA	NA	NA	NA	NA	NA	NA	NA	1	0.891771	0.716595	0.389991	0.0905424	0.0268676	0.0114153	0.00634891	1
A6NHR9	1	1.00254	0.493215	0.144637	0.0563977	0.0291139	0.0266888	0.0229361	1	0.942292	0.491174	0.148365	0.0630858	0.0263266	0.0297309	0.0274606	1	1.32851	0.486642	0.240489	0.118625	0.0554174	0.0284794	0.0114946	1	1.0873	0.616177	0.32358	0.146976	0.0840112	0.031324	0.0138492	1	1.12192	0.555235	0.146971	0.0689288	0.037703	0.0295088	0.0246845	1	1.00642	0.426111	0.150313	0.0568943	0.0338735	0.0249798	0.0199299	1
A6NHX0	1	1.07135	1.09733	0.767017	0.460382	0.301075	0.155233	0.0466267	1	0.747702	0.685313	0.790874	0.478674	0.242258	0.226226	0.0332177	1	0.811984	0.877425	0.736642	0.491688	0.280601	0.170449	0.0342076	1	1.22706	0.923937	0.822457	0.476516	0.244451	0.120475	0.115286	1	0.68958	0.632408	0.642082	0.429155	0.20248	0.123121	0.0312493	1	1.06637	1.24448	0.867312	0.589698	0.345956	0.245002	0.0362752	1
A6NIH7	1	0.943	0.987726	1.05279	0.507541	0.224042	0.0651743	0.042963	1	1.01768	1.08733	0.862384	0.360447	0.192884	0.0536547	0.040569	1	0.851703	0.853057	0.576395	0.299526	0.10596	0.0479151	0.0351837	1	1.0032	1.11224	1.03976	0.514055	0.236328	0.0389239	0.0422436	1	1.03263	1.00973	0.877732	0.483071	0.243955	0.0601353	0.033219	1	1.03656	1.12064	0.91083	0.520788	0.239685	0.0632715	0.022976	1
A6NJG2	1	1.19132	1.7425	0.634098	0.2425	0.088116	0.109785	0.116428	1	1.4403	0.841059	0.561987	0.134744	0.0543168	0.0592018	0.0618086	NA	NA	NA	NA	NA	NA	NA	NA	NA	NA	NA	NA	NA	NA	NA	NA	1	0.553023	1.01999	0.479412	0.127837	0.131296	0.0982268	0.0617319	1	1.34	0.915946	0.308261	0.133542	0.0455132	0.0189784	0.0260687	NA
A8CG34-2	1	1.07367	1.08169	0.716612	0.398441	0.287813	0.150221	0.14314	1	0.850617	0.990077	0.92851	0.38761	0.344414	0.21257	0.288863	1	0.828552	0.998455	0.846992	0.398214	0.527022	0.421056	0.657167	1	0.168772	0.657558	0.712467	0.303113	0.0760238	0.0453732	0.0835648	1	0.900974	1.04811	0.67275	0.456883	0.318552	0.158285	0.205829	1	0.833506	0.859757	0.838958	0.375432	0.337836	0.221188	0.241158	1
A8K2U0	NA	NA	NA	NA	NA	NA	NA	NA	NA	NA	NA	NA	NA	NA	NA	NA	NA	NA	NA	NA	NA	NA	NA	NA	1	0.16971	0.344933	0.241238	0.219386	0.0326339	0.0147261	0.0727394	NA	NA	NA	NA	NA	NA	NA	NA	NA	NA	NA	NA	NA	NA	NA	NA	NA
A8MPS7-3	1	0.971202	1.14764	0.775323	0.236192	0.147907	0.0356648	0	1	1.33959	1.0768	0.884723	0.245343	0.107291	0.0367748	0	1	1.29834	0.708762	0.544723	0.276379	0.108964	0.0553745	0.0485367	NA	NA	NA	NA	NA	NA	NA	NA	1	0.918586	0.958513	0.544316	0.333012	0.0774662	0	0	1	0.67818	0.560834	0.477453	0.208564	0.0542285	0	0	1
A8MSI8	1	0.682273	0.723721	0.480549	0.150763	0.156121	0.161273	0.131918	NA	NA	NA	NA	NA	NA	NA	NA	1	1.04627	0.953083	1.04722	0.516113	0.265631	0.28898	0.0481924	NA	NA	NA	NA	NA	NA	NA	NA	1	1.34007	1.03881	0.623797	0.663165	0.302123	0.254053	0.188806	NA	NA	NA	NA	NA	NA	NA	NA	1
A8MVS5	NA	NA	NA	NA	NA	NA	NA	NA	NA	NA	NA	NA	NA	NA	NA	NA	1	1.94202	0.674196	0.346328	0.274095	0.0525432	0.0537711	0.0486958	NA	NA	NA	NA	NA	NA	NA	NA	NA	NA	NA	NA	NA	NA	NA	NA	NA	NA	NA	NA	NA	NA	NA	NA	1
A8MXV4	1	0.794981	0.632926	0.491586	0.176218	0.0640592	0	0	1	0.715575	0.698752	0.466617	0.233337	0.0381688	0.0295067	0	1	0.725168	0.75835	0.364707	0.206192	0	0	0	NA	NA	NA	NA	NA	NA	NA	NA	1	0.843965	1.38757	0.349448	0.259933	0	0	0	1	0.904989	0.571123	0.318542	0.173432	0.0626472	0	0	1
A9UHW6	1	1.04774	1.13116	0.714887	0.232545	0.0978658	0.0415307	0.0169527	1	0.982601	0.663323	0.642434	0.131514	0	0	0.00896309	1	0.96295	0.818043	0.858131	0.302176	0.0796675	0.039983	0.0248502	1	0.820888	0.785907	0.588973	0.230563	0.0906702	0.0247931	0.0319597	1	1.06693	1.08555	0.716212	0.28627	0.107652	0.0351649	0.00908829	1	1.06967	1.25476	0.601475	0.157895	0.0650688	0	0	1
B0I1T2	1	1.15119	1.08063	0.500395	0.110758	0.0590578	0.0542533	0.0521052	1	1.13913	0.908959	0.365052	0.0805605	0.0335844	0.0408511	0.0444672	1	1.20056	0.895755	0.365266	0.103324	0.0327924	0.0533658	0.0736858	1	1.13166	1.14732	0.502584	0.117342	0.051958	0.0377068	0.0524495	1	1.11155	0.918487	0.397086	0.0875764	0.0513951	0.0353931	0.0260537	1	1.07772	0.830828	0.338784	0.0596659	0.0390383	0.0190518	0.0251184	1
B7ZBB8	1	1.1591	0.877594	0.40898	0.18317	0.0914114	0.0629053	0.0441915	1	1.19593	0.589896	0.1787	0.0619542	0	0.0075805	0.00653535	1	0.830471	0.536359	0.34055	0.0764947	0.0409471	0.0151561	0.0718183	1	0.845124	0.716397	0	0.121585	0.112369	0.0882561	0	1	0.951005	0.889989	0.369965	0.19256	0.110373	0.0462127	0.0459326	1	0.979827	0.608752	0.224197	0.0168395	0.0222671	0	0	1
C4AMC7	1	1.13566	1.10402	0.748008	0.206828	0.0853605	0.0414547	0.0419538	1	1.00532	0.891974	0.56417	0.145261	0.0395151	0.0279122	0.0206035	1	0.979717	0.906968	0.420272	0.170701	0.0652011	0.0584767	0.0633597	1	1.05477	1.05756	0.76349	0.293889	0.208428	0.136157	0.179134	1	1.04957	1.0221	0.515542	0.19253	0.0767082	0.0306773	0.0364047	1	1.06027	0.85493	0.515039	0.122991	0.0464979	0.0208224	0.0174273	1
C9JLW8	1	1.04889	1.17308	0.968136	0.369231	0.2251	0.13211	0.133458	1	0.759698	0.823828	0.811556	0.327632	0.175395	0.0971071	0.110301	1	0.986077	0.984207	0.720247	0.425812	0.257609	0.113054	0.163121	1	0.867251	0.962868	0.860869	0.386547	0.211986	0.106317	0.166045	1	0.879751	1.2104	0.881963	0.421755	0.226812	0.115012	0.124654	1	0.982767	0.830101	0.923932	0.388333	0.171705	0.0838774	0.0861288	1
E9PRG8	1	0.948338	0.729704	0.847758	0.807708	0.616338	0.498802	0.991768	NA	NA	NA	NA	NA	NA	NA	NA	1	2.31883	1.33914	1.45819	0.540228	0.201888	0.281474	0.211261	NA	NA	NA	NA	NA	NA	NA	NA	1	1.27553	1.2557	0.717061	0.779254	0.53457	0.379283	0.650993	NA	NA	NA	NA	NA	NA	NA	NA	1
H3BSY2	1	1.1819	1.73925	0.81181	0.187201	0.111129	0.138176	0.196667	1	0.877866	0.635052	0.383303	0.135492	0.0864332	0.0866712	0.104905	1	1.07139	0.643964	0.305446	0.237823	0.136353	0.187097	0.097222	1	0.728946	0.696872	0.498731	0.298269	0.181509	0.0862588	0.143518	1	0.741645	0.544773	0.26764	0.166797	0.107748	0.0680841	0.230822	1	1.03586	0.588554	0.449318	0.163135	0.089062	0.0655548	0.0737445	1
H3BV12	1	0.955729	1.01369	0.631012	0.202679	0.131333	0.08457	0.0781567	1	0.984515	0.875365	0.614859	0.190229	0.0980857	0.0925594	0.0839043	1	0.815101	0.621253	0.44848	0.22235	0.131769	0.145492	0.126682	1	0.833652	0.820188	0.607615	0.295982	0.155897	0.133022	0.149937	1	0.978556	0.997022	0.636069	0.227931	0.124486	0.0640349	0.0766373	1	0.922846	0.753908	0.555546	0.175414	0.116213	0.0895717	0.0879074	1
L0R819	NA	NA	NA	NA	NA	NA	NA	NA	1	1.37326	1.00468	1.07772	0.463936	0.430035	0.500099	0.679213	1	1.39276	1.02754	0.910048	0.715387	0.641065	0.582545	0.997846	1	1.12228	1.21017	0.740788	0.460685	0.387287	0.320634	0.338596	NA	NA	NA	NA	NA	NA	NA	NA	1	1.39242	0.87588	0.832486	0.374734	0.287974	0.318229	0.335316	1
O00115-2	1	0.818027	1.0969	0.707292	0.504835	0.371403	0.530614	0.586131	1	0.82707	0.911207	0.754222	0.542275	0.479469	0.547378	0.65527	1	1.74382	0.892842	0.802563	0.710707	0.436051	0.447422	0.515117	1	1.06848	0.896102	1.05749	0.647464	0.577892	0.795253	0.900945	1	0.898655	0.85356	0.737506	0.476313	0.411924	0.495387	0.553215	1	0.87055	0.769499	0.93898	0.548788	0.509731	0.571273	0.694805	1
O00116	1	0.904777	0.833552	0.544703	0.195192	0.0709112	0.0358732	0.0399736	1	1.02127	0.774945	0.625247	0.235083	0.0750613	0.0548853	0.0269706	1	1.04974	0.783654	0.620094	0.284265	0.0602123	0.0466159	0.0342675	1	0.958688	0.686958	0.483991	0.115776	0.0654011	0.0253316	0.0295734	1	0.997605	0.972873	0.599656	0.226644	0.074286	0.0300747	0.0291443	1	0.95642	0.769685	0.559425	0.205341	0.0912943	0.0404977	0.0354701	1
O00139-1	NA	NA	NA	NA	NA	NA	NA	NA	NA	NA	NA	NA	NA	NA	NA	NA	1	1.13878	0.948334	0.529836	0.119728	0.0602058	0.0491948	0	NA	NA	NA	NA	NA	NA	NA	NA	NA	NA	NA	NA	NA	NA	NA	NA	NA	NA	NA	NA	NA	NA	NA	NA	1
O00139-2	1	0.948867	0.990394	0.586512	0.0798706	0.0319496	0.017414	0.020002	1	0.939771	0.93687	0.544845	0.0668345	0.0312896	0.0236658	0.0203502	1	0.976621	0.85263	0.436451	0.0973189	0.0287499	0.0329893	0.0303063	1	1.02205	0.944028	0.681967	0.157834	0.119502	0.0988459	0.0975092	1	1.09585	1.08225	0.608228	0.0653072	0.0334387	0.0122737	0.0178942	1	1.02737	0.962728	0.541381	0.0705222	0.0321193	0.020862	0.0181916	1
O00142	1	0.896238	0.897114	0.710827	0.366622	0.298931	0.242884	0.201791	1	0.905453	1.01864	0.970872	0.37274	0.272985	0.257266	0.153007	1	0.945572	0.870042	0.672168	0.463783	0.31402	0.241301	0.100423	1	1.11044	1.01794	0.699748	0.465624	0.259922	0.35597	0.315311	1	0.982052	0.807305	0.663914	0.463421	0.322945	0.245238	0.163461	1	0.933344	0.806597	0.714828	0.471379	0.276862	0.288082	0.216666	1
O00148	1	1.11664	0.881528	0.243225	0.0791598	0.0206571	0.0200485	0.019533	1	1.09146	0.611456	0.173897	0.0518399	0.00686924	0.0145043	0.013722	1	0.862846	0.469688	0.166998	0.0676831	0.0209182	0.0204699	0.0135816	1	0.815746	0.756503	0.172495	0.0493125	0.022474	0.0120981	0.0153445	1	1.1259	0.783313	0.226178	0.0827748	0.0327529	0.0153221	0.0178464	1	0.968751	0.595232	0.128839	0.0345151	0.0169952	0.0042408	0.0045762	1
O00151	1	0.99091	1.03398	1.07189	0.619979	0.418259	0.35507	0.452512	1	1.04182	1.0183	1.0119	0.553206	0.394625	0.277128	0.317629	1	0.895841	1.02702	1.00147	0.612971	0.432238	0.283242	0.273147	1	1.10518	1.11183	1.23357	0.675411	0.434097	0.267437	0.296782	1	0.999826	0.939434	0.975359	0.555365	0.407593	0.347181	0.392522	1	0.99579	1.11824	0.98688	0.606657	0.430392	0.300717	0.290947	1
O00154-4	1	1.09947	1.10896	1.07382	0.821058	0.759572	0.979981	1.01364	1	0.868204	0.919029	0.89949	0.665155	0.598963	0.745265	0.649042	1	0.76928	0.826475	0.756901	0.555683	0.498998	0.572907	0.251405	1	0.99534	1.03834	1.00912	0.641968	0.584925	0.714632	0.630455	1	0.985773	1.13325	1.03425	0.794591	0.693405	0.890149	0.880076	1	1.02054	1.05953	1.06313	0.756817	0.698705	0.930447	0.718243	1
O00159-2	NA	NA	NA	NA	NA	NA	NA	NA	1	1.07275	0.961687	0.444589	0.0988789	0.0238623	0.0389434	0.0216588	NA	NA	NA	NA	NA	NA	NA	NA	NA	NA	NA	NA	NA	NA	NA	NA	NA	NA	NA	NA	NA	NA	NA	NA	1	0.902597	0.764875	0.278591	0.0957709	0.0454933	0.0262048	0.0162118	NA
O00160	1	1.12552	1.07228	0.285508	0.0639421	0.0225737	0.0253874	0.024597	1	1.0895	0.970836	0.271524	0.0579662	0.0226086	0.0285456	0.0219455	1	0.82606	0.629137	0.16123	0.0483396	0.0100952	0.0187904	0.0159276	1	1.12117	1.08718	0.330101	0.0805771	0.0286368	0.0302556	0.0382414	1	1.02406	0.950575	0.217015	0.0543676	0.0213975	0.0102191	0.0149556	1	1.05122	0.860699	0.206387	0.0434827	0.0237778	0.011811	0.0129043	1
O00161	1	1.09832	0.978529	0.821768	0.37371	0.297926	0.357721	0.427808	1	1.1922	0.912196	0.892308	0.367373	0.285878	0.431887	0.369194	1	0.928023	0.818489	0.625653	0.499338	0.393999	0.448099	0.600595	1	0.948197	0.941626	0.823275	0.49751	0.310382	0.346698	0.451865	1	1.04222	0.97816	0.77888	0.421234	0.294667	0.307063	0.370531	1	1.12655	0.987728	0.794121	0.392006	0.312303	0.346552	0.465898	1
O00170	1	1.29403	1.12115	0.534629	0.0946102	0.0372809	0.0237398	0.0238353	1	1.2161	0.922192	0.459592	0.0665393	0.0215727	0.0205616	0.0187649	1	0.774001	0.647823	0.213168	0.0535678	0.00998541	0.0129413	0.0136131	1	1.15828	1.12376	0.554097	0.086119	0.0278245	0.0226783	0.0297612	1	1.13456	1.01628	0.414399	0.0624205	0.0395599	0.0153161	0.0123739	1	1.07334	0.859113	0.340153	0.0431642	0.0217386	0.00905297	0.00725874	1
O00178	1	1.09344	1.09675	0.689023	0.203493	0.0679895	0.0172502	0.016939	1	0.928981	0.852182	0.662896	0.189606	0.0404156	0.0359325	0.0242401	1	1.13226	1.02913	0.700558	0.282648	0.0585973	0.0388835	0.0325979	1	1.00013	1.02752	0.717568	0.281945	0.10617	0.0507505	0.0589216	1	1.12458	1.18981	0.66482	0.221201	0.0877185	0.0091348	0.0205426	1	1.04354	0.982047	0.625735	0.201604	0.0700562	0.0143176	0.0155355	1
O00182-3	1	1.16065	1.17039	0.691928	0.209656	0.141145	0.116981	0.113033	1	0.909985	0.883425	0.654045	0.105719	0.0359643	0.0276287	0.0155473	1	0.867679	0.728209	0.350414	0.109984	0.0600456	0.0466306	0.0528101	1	1.10829	1.20878	0.721626	0.152383	0.0387325	0.0326006	0.0390216	1	0.899386	0.943489	0.604393	0.189383	0.0938912	0.117867	0.131696	1	0.868393	0.776469	0.556007	0.0819237	0.0337639	0.015686	0.0206381	1
O00186	1	1.06371	1.04516	0.37489	0.0814388	0.0342921	0.0316389	0.0370014	1	0.988566	0.883304	0.320936	0.080424	0.0285709	0.0369561	0.0335108	1	1.03931	0.800473	0.293473	0.08842	0.035657	0.0446343	0.0388771	1	1.20331	1.12085	0.482139	0.0896647	0.0396072	0.0227379	0.0388053	1	1.01287	0.971294	0.305747	0.0628846	0.0299698	0.0146348	0.0203977	1	1.00733	0.839416	0.263608	0.0483328	0.0278984	0.0150588	0.0137287	1
O00193	1	1.03205	1.03845	1.11242	0.789974	0.679811	0.815129	0.94591	1	1.05423	0.938084	1.08642	0.724381	0.634273	0.772281	0.832827	1	0.835667	0.945279	0.791945	0.744274	0.707649	0.769793	1.08248	1	1.04732	1.17045	1.23803	0.785458	0.784686	0.860783	1.1404	1	0.99081	0.965562	1.01666	0.838886	0.689947	0.861616	1.02324	1	1.06964	0.993608	1.04086	0.788397	0.685455	0.765236	0.932158	1
O00203-3	1	1.0596	1.09449	0.720736	0.123116	0.0634127	0.0393433	0.0223086	1	1.01577	0.973342	0.652473	0.104011	0.0425479	0.0287821	0.0191305	1	1.10854	1.03434	0.487875	0.0684087	0.0162839	0.0144355	0.0149918	1	1.11213	1.13381	0.785982	0.0990796	0.0515775	0.0313103	0.0331567	1	0.94049	1.06533	0.649102	0.116928	0.0560111	0.0310929	0.0157789	1	0.985782	0.973728	0.625119	0.092913	0.0445704	0.0189056	0.0142863	1
O00214	1	1.08223	1.04223	0.591857	0.0884699	0.0382457	0.0256601	0.0239389	1	0.998352	1.07557	0.530021	0.086419	0.0333558	0.0255221	0.0229955	1	0.860315	0.743555	0.287685	0.0621766	0.0162813	0.0179187	0.0159989	1	0.994899	0.829293	0.517139	0.132071	0.0818673	0.0553235	0.105989	1	0.953583	0.880783	0.496808	0.0621324	0.0338264	0.016515	0.0141771	1	1.07027	0.990904	0.527949	0.0809921	0.0439788	0.0259487	0.020962	1
O00221	NA	NA	NA	NA	NA	NA	NA	NA	1	0.946044	0.686423	0.64022	0.233446	0.18793	0.26729	0.239915	1	0.926588	0.872247	0.236129	0.0990127	0.0457316	0.0449782	0.0251988	NA	NA	NA	NA	NA	NA	NA	NA	NA	NA	NA	NA	NA	NA	NA	NA	1	1.17431	0.738605	0.815989	0.330707	0.239404	0.233236	0.21657	1
O00231	1	1.0075	1.01166	0.865659	0.462197	0.178987	0.046756	0.0443977	1	1.01186	0.997786	0.966558	0.564334	0.147948	0.086894	0.0953269	1	0.816832	0.948313	0.836335	0.545094	0.182616	0.0354799	0.017763	1	1.03827	1.1419	1.11234	0.664399	0.232963	0.045525	0.0321244	1	0.900271	0.998272	0.829978	0.556265	0.192308	0.038856	0.0392374	1	1.02864	1.10634	1.05142	0.627606	0.248968	0.106644	0.136385	1
O00232	1	1.10099	1.01143	0.790106	0.362595	0.19485	0.0351208	0.0245366	1	1.03004	0.894834	1.03889	0.499389	0.133198	0.0517154	0.0230912	1	0.906516	0.904641	0.735117	0.468273	0.155988	0.0403505	0.0239536	1	0.966908	0.99943	0.984596	0.559802	0.20832	0.0437345	0.0313503	1	0.909177	0.933917	0.707042	0.565061	0.202439	0.0266871	0.0180468	1	0.977634	0.88898	0.806309	0.423607	0.144286	0.0287659	0.0161839	1
O00233	1	1.01886	0.943135	0.76053	0.45481	0.297716	0.271915	0.158606	1	0.967083	0.962365	0.85856	0.457228	0.275769	0.229216	0.140073	1	1.1469	0.882255	0.850901	0.500982	0.296966	0.351206	0.229302	1	0.819885	0.942809	0.61598	0.428941	0.278637	0.243284	0.171329	1	0.953354	0.871303	0.670609	0.459555	0.329439	0.305013	0.157196	1	0.943266	0.887085	0.727097	0.430178	0.276164	0.248866	0.110741	1
O00241	NA	NA	NA	NA	NA	NA	NA	NA	1	1.59007	1.31449	0.855736	0.324324	0.152336	0.0828553	0.0845185	1	0.946938	0.779507	0.786816	0.459096	0.382608	0.432222	0.288002	1	1.21616	1.11205	1.12788	0.54732	0.251444	0.211878	0.142908	NA	NA	NA	NA	NA	NA	NA	NA	1	1.36928	0.900596	0.816124	0.238869	0.13494	0.0945719	0.136671	1
O00244	1	1.3528	1.58496	1.25284	0.543922	0.704552	0.826109	0.937998	1	1.05277	0.735607	1.18031	0.531704	0.537521	0.443778	0.561175	1	1.0601	0.936597	0.773466	0.736353	0.604245	0.640548	0.617273	1	0.841744	0.92174	0.921304	0.631248	0.610658	0.632574	0.844258	1	1.302	1.16694	1.04599	0.503021	0.560178	0.672713	0.627941	1	1.53218	1.02744	1.0759	0.643645	0.367239	0.362115	0.40137	1
O00257	1	0.796942	0.544864	0.357998	0	0	0	0	1	0.697121	0.554	0.336714	0.0712876	0	0	0	1	0.780029	0.421512	0.134505	0.11494	0.0935574	0.0596118	0	NA	NA	NA	NA	NA	NA	NA	NA	1	0.792441	0.810363	0	0.152463	0	0	0	1	0.828199	0.421172	0	0.0596783	0.0490763	0	0	1
O00264	1	0.998189	0.901244	0.434761	0.166403	0.0508187	0.0776289	0.0637974	1	1.25263	0.759579	0.632053	0.230369	0.115719	0.0907216	0.0687139	NA	NA	NA	NA	NA	NA	NA	NA	NA	NA	NA	NA	NA	NA	NA	NA	1	0.970243	0.911924	0.498188	0.128865	0.105541	0.0612607	0.0689458	1	1.21357	0.79155	0.639246	0.209965	0.133072	0.083348	0.0874218	NA
O00267-2	1	1.04563	1.0272	0.685123	0.144911	0.0555277	0.0299573	0.0193463	1	1.03985	1.02041	0.614559	0.0769224	0.0332577	0.0261194	0.0239569	1	1.0301	0.990905	0.472747	0.112089	0.0495264	0.0445698	0.0332715	1	1.06237	1.06969	0.672395	0.119929	0.0514075	0.0327905	0.0333303	1	0.972809	0.974673	0.633713	0.135947	0.0542165	0.0231683	0.0173866	1	1.06464	1.02372	0.579598	0.0729334	0.042363	0.024358	0.0218277	1
O00268	1	1.1251	0.973689	0.454126	0.152908	0.103787	0.0781453	0.0531604	1	1.21957	1.25887	0.604897	0.1958	0.118063	0.0718159	0.0627687	1	1.01785	0.56193	0.319258	0.0987854	0.0468656	0.0337045	0.0503918	1	0.866251	0.901074	0.480698	0.164018	0.0723439	0.0240648	0.0641436	1	0.889334	1.00255	0.561269	0.204189	0.0751873	0.0501436	0.0380056	1	0.88069	0.879645	0.525156	0.167367	0.0640581	0.0702775	0.0633977	1
O00273	1	1.03622	0.98583	1.02244	0.460638	0.285679	0.200744	0.170867	1	1.06014	1.08055	1.09352	0.5195	0.290197	0.238947	0.147711	1	0.825617	0.870809	0.736376	0.478914	0.294567	0.233847	0.135655	1	1.11206	1.03294	0.968134	0.583211	0.323829	0.244086	0.227027	1	0.960127	0.851871	0.82252	0.419233	0.263147	0.180089	0.125212	1	0.992811	0.908079	0.914617	0.477649	0.274269	0.221007	0.140796	1
O00273-2	1	1.09175	1.32276	0.934932	0.432119	0.198144	0.185503	0.143788	1	0.618365	0.896718	0.57328	0.163414	0.116153	0.0705148	0.072792	NA	NA	NA	NA	NA	NA	NA	NA	1	1.08936	0.817216	0.890026	0.341305	0.183	0.120567	0	1	0.914901	1.41751	0.940543	0.512752	0.22444	0.177027	0.0957683	1	0.985018	0.767291	0.658741	0.233077	0.0805851	0	0	NA
O00287	1	1.23453	0.964662	0.755433	0.246999	0.174488	0.164777	0.138852	1	1.1021	0.931784	0.678976	0.190562	0.135434	0.126729	0.113472	1	1.20455	1.14738	0.895946	0.420746	0.392668	0.219968	0.334932	1	0.750787	0.884184	0.735235	0.450767	0.361759	0.269197	0.305564	1	1.07617	0.986533	0.697799	0.277535	0.190377	0.122702	0.133053	1	0.873603	0.84867	0.59425	0.242336	0.13897	0.0920079	0.102704	1
O00291	1	1.1696	1.65147	0.872319	0.165528	0.0607009	0.0728385	0.0802586	1	0.993582	1.05394	0.616339	0.132469	0.0813071	0.0823036	0.088858	1	0.78914	1.02601	0.335298	0.0761117	0.0164324	0.0122402	0.0145041	1	0	1.25951	0	0	0	0	0	1	1.06037	1.3085	0.637241	0.0967889	0.0455062	0.0304517	0.0297795	1	1.26514	1.18118	0.709806	0.117415	0.0929204	0.0568373	0.0424802	1
O00299	1	1.01569	0.99497	0.879379	0.191438	0.0663384	0.0504357	0.0395986	1	0.980507	0.980498	1.05534	0.200928	0.0636218	0.0600432	0.0580534	1	0.521729	0.549077	0.374959	0.0906628	0.0133359	0.0124529	0.0103752	1	0.991304	1.13185	1.10673	0.223147	0.0386215	0.0277047	0.0265151	1	0.952697	0.912608	0.783966	0.195749	0.0456817	0.030218	0.0200777	1	0.957268	1.00988	0.849508	0.180436	0.0491828	0.0385519	0.0400769	1
O00303	1	1.10161	0.8954	0.27743	0.0446261	0.0109224	0.0141515	0.0131761	1	1.01239	0.75536	0.252339	0.0393475	0.00263257	0.0129697	0.0120324	1	0.940404	0.590861	0.154932	0.041141	0.00508298	0.00986783	0.0101842	1	1.07203	0.868078	0.338005	0.0879537	0.0321367	0.0287597	0.0263304	1	0.999664	0.85513	0.271479	0.0423948	0.0133071	0.00501859	0.00369843	1	1.04756	0.716752	0.229078	0.0335307	0.0177436	0.00129763	0.000882822	1
O00308	1	1.75837	1.87612	0.390374	0.231646	0	0	0.0669315	1	0.963265	0.855285	0.458171	0.210884	0.098729	0.0326307	0.0446569	1	0.971396	0.640289	0.332128	0.107681	0.0359435	0.0522657	0.0381008	NA	NA	NA	NA	NA	NA	NA	NA	1	1.97411	0.90167	0	0	0.111649	0	0	1	0.994837	0.738279	0.47778	0.196038	0.121116	0.0516117	0.060835	1
O00329	1	1.1653	1.14759	0.687189	0.0906275	0.0332893	0.0184793	0.0147061	1	0.953807	0.930168	0.634651	0.0811334	0.0227801	0.0213301	0.0161875	1	0.94468	0.895879	0.376142	0.0720503	0.0182246	0.0137776	0.0180731	1	1.1382	1.19941	0.88304	0.121006	0.0491135	0.037333	0.0431149	1	0.892687	1.14778	0.56916	0.0659765	0.0302984	0.0164357	0.0114885	1	1.04875	0.935724	0.5867	0.0578538	0.0232831	0.0109467	0.0100521	1
O00330	1	0.823331	0.865394	0.584529	0.405399	0.330179	0.162878	0.120844	1	0.942875	0.92405	0.633155	0.526094	0.344839	0.183938	0.100908	1	0.785288	0.610593	0.470785	0.432137	0.26423	0.125116	0.0446667	1	0.866319	0.90282	0.638338	0.47098	0.368649	0.170949	0.120358	1	0.87265	0.910128	0.583473	0.445618	0.359925	0.191872	0.135419	1	0.883803	0.866272	0.658723	0.462269	0.442422	0.204681	0.111314	1
O00391	1	0.908103	1.02487	0.795314	0.444234	0.344578	0.333547	0.3144	1	1.00332	0.97328	0.738041	0.400764	0.306891	0.333276	0.275711	1	0.835406	0.855444	0.68164	0.426294	0.335697	0.374684	0.268926	1	0.919434	0.760393	0.702443	0.431312	0.331645	0.357254	0.379184	1	0.938666	0.940135	0.754675	0.475719	0.384579	0.354379	0.368521	1	0.938763	0.917063	0.682157	0.467691	0.365869	0.369285	0.352981	1
O00399	1	0.962144	1.06203	0.880883	0.42627	0.367497	0.336328	0.29412	1	0.990145	0.968158	1.02659	0.537578	0.37905	0.361665	0.242294	1	0.930231	1.06953	1.01345	0.587494	0.439989	0.280574	0.260983	1	0.809681	0.927923	0.870963	0.542096	0.396776	0.316243	0.364725	1	0.880039	0.986103	0.813597	0.51717	0.376002	0.327147	0.317785	1	0.968717	0.895243	0.826494	0.470076	0.378182	0.327005	0.259897	1
O00410	1	1.11337	1.12746	1.05089	0.475716	0.109501	0.0307794	0.0223594	1	0.999019	1.01303	0.922767	0.379709	0.0655855	0.0275436	0.0141436	1	0.911267	0.90949	0.733538	0.367711	0.0689542	0.0393163	0.0204809	1	1.12976	1.19871	1.18133	0.511428	0.119677	0.0347388	0.0273143	1	0.935195	1.04872	0.906833	0.426389	0.0875455	0.0164751	0.011236	1	1.00336	1.0604	0.917358	0.386045	0.070856	0.0120162	0.00325671	1
O00422	1	1.06446	0.930882	0.439908	0.136333	0.104191	0.0574759	0.0614504	1	0.928194	0.666914	0.30558	0.0694189	0.0172347	0.0146714	0.0142261	1	0.979307	0.6284	0.270497	0.0782376	0.0184298	0.0175255	0.0209536	1	0.863236	0.709376	0.467581	0.147628	0.062234	0.0513881	0.0667608	1	0.874402	0.701566	0.341137	0.141913	0.0784836	0.0722933	0.0603539	1	0.993857	0.625742	0.272892	0.0577539	0.01988	0	0.0135403	1
O00429-4	1	1.03562	0.974546	0.997213	0.0687583	0.0241868	0.00961378	0.00707258	1	1.20059	1.48969	0.976289	0.0492201	0.0275304	0.00954879	0.0101088	NA	NA	NA	NA	NA	NA	NA	NA	NA	NA	NA	NA	NA	NA	NA	NA	1	1.07781	1.04437	0.789942	0.0378984	0.0180098	0	0.00403012	1	0.91894	1.44399	0.765707	0.034829	0.0159195	0	0	NA
O00442	1	1.0467	1.10833	0.935197	0.732743	0.489621	0.0441889	0.0308443	1	0.952885	0.932058	0.878584	0.596486	0.406935	0.0594043	0.0325369	1	0.929839	0.997432	0.885306	0.660959	0.369137	0.0640391	0.0388728	1	1.02987	1.01512	0.931957	0.803218	0.492491	0.0726809	0.0449487	1	0.901786	1.18807	0.962764	0.815938	0.524494	0.0304365	0.0179009	1	1.04317	0.963126	0.894928	0.649256	0.488239	0.0558192	0.0184004	1
O00443	NA	NA	NA	NA	NA	NA	NA	NA	1	0.973802	0.475008	0.126904	0.0288941	0	0.00942357	0.0107905	NA	NA	NA	NA	NA	NA	NA	NA	NA	NA	NA	NA	NA	NA	NA	NA	NA	NA	NA	NA	NA	NA	NA	NA	1	0.910893	0.420855	0.0929202	0	0.0109249	0	0	NA
O00459	1	1.06137	1.12433	0.527814	0.0965256	0.0351117	0.0318246	0.0432735	1	1.06667	0.948583	0.534977	0.122651	0.0391634	0.0360737	0.0299276	1	0.973073	0.822437	0.253233	0.0580911	0.00830328	0.0125114	0.0122211	1	0.983492	1.06141	0.672356	0.0834926	0.0309978	0.0149091	0.0282927	1	0.964945	0.976812	0.384138	0.0692998	0.0378145	0.0208032	0.0240584	1	1.0205	0.951477	0.500191	0.0850101	0.0562626	0.0267639	0.0314402	1
O00461	1	1.05649	1.37242	1.16369	0.520485	0.374081	0.33997	0.283054	1	1.13571	1.34084	0.525421	0.150642	0.125116	0.0423688	0.08424	1	0.814288	1.17216	0	0.323845	0.1589	0.235761	0.193892	1	1.54292	2.1732	0.873042	0.443785	0.11428	0.157874	0.15636	1	0.777069	1.02081	0.764587	0.397215	0.41175	0.184247	0.177343	1	0.758288	0.624713	0.404385	0.090112	0.0506576	0.0517467	0	1
O00462	1	1.15794	1.03053	0.83159	0.597628	0.390249	0.407429	0.232662	1	0.862388	0.952914	0.81771	0.467879	0.36712	0.415747	0.173567	1	0.972637	0.874154	0.581984	0.443164	0.379801	0.373662	0.157461	1	0.956936	1.08691	0.979037	0.460475	0.321583	0.315444	0.195709	1	0.851105	0.866475	0.881464	0.523141	0.357448	0.404535	0.237856	1	1.08984	0.922745	0.931417	0.5215	0.429554	0.463497	0.202596	1
O00471	1	1.18568	1.00656	0.283458	0.0508694	0.0155617	0.0170028	0.0202673	1	0.943348	0.777238	0.211774	0.0498958	0.0141252	0.019963	0.0140028	1	0.97024	0.664609	0.155995	0.0600443	0.0135022	0.0118666	0.00782569	1	1.02806	0.981474	0.2869	0.0796867	0.0524678	0.0277293	0.0306556	1	0.978432	0.964008	0.235099	0.0376396	0.0112276	0.00716165	0.011991	1	0.945238	0.683708	0.168779	0.0358783	0.0134532	0.00760169	0.0109467	1
O00479	1	0.713779	0.807234	0.787506	0.743842	1.08878	0.436646	0.747319	1	0.81879	0.577952	0.726583	0.642904	0.900322	0.347368	0.671913	1	0.947718	0.826047	0.777384	0.534787	0.605421	0.536878	0.813655	1	0.661612	1.2857	0.463682	0.617216	0.284078	0.146035	0.314352	1	0.727912	0.751474	0.609672	0.592149	0.645534	0.343651	0.530335	1	0.874959	0.711721	0.609218	0.545299	0.545995	0.380653	0.496845	1
O00483	1	1.30786	1.64037	0.705711	0.468579	0.156137	0.228912	0.220818	NA	NA	NA	NA	NA	NA	NA	NA	1	0.721187	0.687006	0.595604	0.403463	0.144789	0.147658	0.114209	NA	NA	NA	NA	NA	NA	NA	NA	1	1.08878	1.41639	1.29923	0.466022	0.33232	0.264395	0.212791	NA	NA	NA	NA	NA	NA	NA	NA	1
O00487	1	0.984134	0.991569	0.961131	0.553796	0.166079	0.0298908	0.0153553	1	0.979803	1.04023	0.962789	0.52471	0.134358	0.0374373	0.0215627	1	0.949063	0.911088	0.776833	0.543336	0.167773	0.0296623	0.0186545	1	1.02945	1.05502	1.01617	0.568872	0.2058	0.0360221	0.0278189	1	1.18091	1.09566	1.11301	0.644862	0.233067	0.0127277	0.0108347	1	1.09	1.19986	1.11963	0.671789	0.224208	0.018027	0.00758168	1
O00499-9	1	1.11965	0.876473	0.635382	0.119672	0.0466245	0.0469287	0.0258761	1	0.928232	0.810515	0.514208	0.0898064	0.0310562	0.0258608	0.0325482	1	0.858347	0.561473	0.278229	0.0630634	0.0180265	0.0108848	0.0218819	1	0.82108	0.899876	0.482582	0.113547	0.0718899	0.0297482	0.0389329	1	0.948086	0.878028	0.401538	0.0788524	0.0418877	0.0269077	0.0251901	1	1.05584	0.843262	0.491637	0.090492	0.0400886	0.0199649	0.0245891	1
O00505	1	0.913244	0.958467	0.691124	0.153621	0.0364511	0.0271609	0.0271631	1	0.861917	0.755704	0.626706	0.120079	0.0450202	0.0449669	0.039439	1	0.823929	0.76315	0.382626	0.108712	0.0145651	0.0155449	0.00707275	1	0.955467	1.03114	0.752607	0.202767	0.0617783	0.0363911	0.0408925	1	0.936967	0.81089	0.601531	0.143261	0.0374925	0.0255044	0.0228506	1	0.870015	0.738245	0.535446	0.111106	0.0525195	0.0281654	0.0326046	1
O00534	1	1.41479	0.889795	0.789713	0.174156	0.0638225	0.0668818	0.053656	1	0.959808	0.95336	0.764499	0.201503	0.0686406	0.0629107	0.030251	1	0.580359	0.975949	0.360573	0	0	0	0	NA	NA	NA	NA	NA	NA	NA	NA	1	0.960042	0.896952	0.468108	0.149022	0.0948386	0.0277639	0.0757494	1	1.19654	0.994202	0.802584	0.157001	0.0750025	0.0336071	0.0480623	1
O00541	1	0.897041	0.453352	0.244405	0.102853	0.0457472	0.0319496	0.0366363	1	0.665968	0.437505	0.186445	0.0717343	0.0230192	0.0197665	0.0113924	1	0.730824	0.251098	0.0817166	0.0354043	0.00491283	0.010739	0.0098046	1	0.854378	0.553755	0.322393	0.108552	0.0551652	0.0318115	0.0482083	1	0.936854	0.584729	0.331197	0.176898	0.11952	0.053207	0.0356363	1	0.779061	0.383761	0.198439	0.0813877	0.0438608	0.0128025	0.0129239	1
O00559	NA	NA	NA	NA	NA	NA	NA	NA	NA	NA	NA	NA	NA	NA	NA	NA	NA	NA	NA	NA	NA	NA	NA	NA	1	0.884642	1.38958	0.558159	0.304807	0.0932636	0	0.137164	NA	NA	NA	NA	NA	NA	NA	NA	NA	NA	NA	NA	NA	NA	NA	NA	NA
O00560	1	1.0713	0.968052	0.828054	0.377855	0.238695	0.256907	0.26743	1	1.01216	1.02865	0.883983	0.376707	0.270112	0.30349	0.268303	1	0.867939	0.887498	0.536718	0.283404	0.20901	0.254971	0.22597	1	1.10764	1.17652	1.07048	0.507646	0.316374	0.343535	0.385406	1	1.04141	0.903954	0.884104	0.364282	0.258469	0.224456	0.251075	1	1.03622	0.977072	0.897479	0.346769	0.273425	0.261659	0.273689	1
O00560-2	1	1.0364	1.03314	0.880963	0.247311	0.144545	0.122987	0.133894	1	0.941542	0.992919	0.69969	0.300577	0.194584	0.186644	0.187867	NA	NA	NA	NA	NA	NA	NA	NA	NA	NA	NA	NA	NA	NA	NA	NA	1	0.996117	1.07515	0.727213	0.201633	0.141885	0.134859	0.119158	1	1.04596	0.903471	0.806406	0.28015	0.222662	0.113767	0.107176	NA
O00566	1	1.47839	0.950654	0.891576	0.969783	1.23587	0.582792	0.898102	1	1.44209	0.952742	1.18477	0.357934	0.0940504	0.0719099	0.0682006	1	0.934915	0.705562	0.339909	0.379182	0.188141	0.232951	0.181181	1	3.76899	0.793606	0.659533	0.321783	0.219291	0.0605601	0.128603	1	1.52232	1.34432	0.769486	1.1393	1.03204	0.500952	0.617448	1	1.09471	1.04955	0.876721	0.281668	0.0614173	0.0336369	0.0559225	1
O00567	1	0.874751	0.80903	0.738109	0.48045	0.49083	0.366581	0.454665	1	0.913604	0.822288	0.677908	0.355494	0.232453	0.185546	0.227725	1	1.01518	0.867916	0.632969	0.398641	0.231968	0.265649	0.203348	1	0.834153	0.834097	0.622249	0.488146	0.490059	0.40805	0.570945	1	0.912609	0.784354	0.683623	0.582908	0.596697	0.424956	0.632641	1	1.02325	0.842912	0.659903	0.341408	0.296968	0.202666	0.258589	1
O00571	1	1.03325	0.813247	0.328642	0.108356	0.0512657	0.025743	0.0284821	1	0.944632	0.696057	0.232507	0.0604786	0.0220889	0.0280403	0.0273125	1	1.14299	0.567204	0.253581	0.101156	0.0353611	0.0372356	0.0403488	1	1.00227	0.746106	0.304569	0.0743794	0.0354903	0.0317157	0.0510115	1	1.04397	0.815415	0.31383	0.114543	0.057557	0.0195623	0.0315852	1	1.0045	0.573096	0.187824	0.0454399	0.0306352	0.0189099	0.019843	1
O00584	1	0.945129	0.960816	0.883314	0.56436	0.463589	0.451822	0.254322	1	0.966671	0.847975	1.10947	0.658407	0.513487	0.469332	0.179798	1	0.809187	0.764554	0.759895	0.586992	0.514613	0.429663	0.0843041	1	0.900109	1.08717	1.11856	0.715031	0.601994	0.567649	0.288162	1	0.984076	0.956911	0.923519	0.70238	0.577438	0.529025	0.272651	1	1.16789	0.909574	1.06884	0.731721	0.487779	0.417326	0.142906	1
O00625	1	0.932987	0.881354	0.720924	0.229324	0.120049	0.0852457	0.0505006	1	1.07061	1.00066	0.729254	0.24834	0.132335	0.0931563	0.0523413	1	0.762808	0.660072	0.453711	0.263902	0.166565	0.107094	0.0525354	1	0.88365	0.933268	0.722286	0.319199	0.172121	0.158747	0.109813	1	0.844875	0.777058	0.556281	0.225332	0.119769	0.0667327	0.0395875	1	0.990175	0.883352	0.671249	0.243725	0.15896	0.0912436	0.0466733	1
O00628-2	1	0.710876	1.16102	1.00644	0.519804	0.313724	0.306775	0.157834	1	0.960426	1.01878	0.690939	0.309728	0.256208	0.245925	0.191781	1	1.32905	1.17787	0.668797	0.646567	0.245597	0.132741	0	1	0.901503	0.958693	0.712521	0.399872	0.279824	0.164286	0	1	0.937249	0.863149	0.911515	0.400158	0.313695	0.239039	0.129884	1	0.791431	1.03072	0.705229	0.504395	0.291074	0.311473	0.238471	1
O00629	1	1.05205	1.01903	0.865742	0.290976	0.0822486	0.0336626	0.0340696	1	1.07427	0.965277	0.847787	0.263976	0.0532948	0.0445589	0.0363456	1	0.840283	0.865836	0.579319	0.243775	0.0411474	0.0255898	0.0180081	1	1.05182	1.00765	0.885833	0.397614	0.118921	0.0664305	0.071397	1	0.987378	1.00665	0.75301	0.317746	0.0747914	0.0275719	0.028507	1	1.01552	0.850258	0.752324	0.245635	0.062455	0.0331968	0.0320818	1
O00635	1	0.851524	0.885331	0.430427	0.254753	0.155274	0.200174	0.0406768	NA	NA	NA	NA	NA	NA	NA	NA	NA	NA	NA	NA	NA	NA	NA	NA	NA	NA	NA	NA	NA	NA	NA	NA	1	0.995108	1.01077	0.481085	0.305312	0.192218	0.191919	0.0694044	NA	NA	NA	NA	NA	NA	NA	NA	NA
O00743	1	1.11983	0.998346	0.811423	0.389441	0.317491	0.386596	0.339875	1	1.11925	1.11374	1.01842	0.411423	0.346191	0.417387	0.349667	1	0.737197	0.791438	0.627354	0.36789	0.27573	0.294317	0.193469	1	1.08707	1.18219	1.04318	0.517161	0.393873	0.454053	0.403692	1	1.02914	1.05655	0.819981	0.485596	0.347903	0.451217	0.336794	1	1.09961	1.06271	0.88621	0.447935	0.360726	0.464968	0.343011	1
O00746	1	0.878312	1.03399	0.788115	0.471351	0.5129	0.914604	1.08186	1	0.970825	1.01298	0.774082	0.535478	0.520234	0.965092	0.87713	1	1.04784	0.840483	0.558122	0.628125	0.502725	0.733263	0.699604	1	0.79948	1.00944	0.55691	0.502881	0.740646	1.24186	1.49484	1	1.07818	0.996176	0.590816	0.632927	0.687515	0.982275	1.2519	1	1.21401	0.89654	0.754169	0.541168	0.82678	0.767322	1.12934	1
O00748	1	1.59837	1.07511	1.32904	0.521457	0.117153	0.0434926	0.0210328	1	1.42193	0.872153	0.972487	0.370872	0.0844481	0.0420232	0.0350344	1	0.723413	1.11057	0.898535	0.473247	0.166597	0.0528886	0.0281254	1	1.02588	1.18097	1.1435	0.491083	0.290395	0.0644221	0.0783854	1	1.09473	1.77201	0.970486	0.291189	0.0975204	0	0	1	0.724671	1.14267	0.857571	0.159362	0.0466293	0.0316682	0.0355464	1
O00754	1	0.916932	0.895052	0.868346	0.694434	0.669093	0.907747	1.02415	1	0.981921	0.974605	1.03648	0.710224	0.695828	0.894552	0.888017	1	0.806218	0.876926	0.856582	0.621919	0.599238	0.647669	0.701054	1	0.977558	0.984706	1.04461	0.808752	0.737644	0.999443	1.09742	1	0.9136	0.717662	0.889763	0.794628	0.740598	0.99878	1.1331	1	0.907404	0.871376	0.934334	0.717776	0.649797	0.904222	0.998084	1
O00757	1	0.733728	1.08947	0.872017	0.649301	0.499642	0.74627	0.922057	1	0.790169	0.734877	0.887145	0.572579	0.50133	0.629846	0.86515	1	0.838264	0.972867	0.988269	0.812322	0.690244	0.661372	1.13832	1	0.743979	0.983699	0.855612	0.627605	0.549379	0.717934	0.920809	1	0.83819	0.961394	0.841783	0.564483	0.527759	0.712432	0.878595	1	1.00794	0.743818	0.814421	0.594619	0.57321	0.693132	0.925717	1
O00762-4	NA	NA	NA	NA	NA	NA	NA	NA	NA	NA	NA	NA	NA	NA	NA	NA	1	0.815622	0.464768	0.235607	0.152625	0.0953319	0.066458	0.0444912	1	0.856466	1.31246	0.487027	0.231953	0.114829	0	0	1	1.5008	0	0	0.273426	0.168264	0	0	NA	NA	NA	NA	NA	NA	NA	NA	1
O00764	1	1.02134	1.02771	0.845906	0.492403	0.469981	0.569849	0.308052	1	1.01712	1.09439	1.06136	1.08923	0.612132	0.872701	0.146871	1	0.823204	0.899507	0.820338	0.625874	0.549859	0.599936	0.109108	1	1.13657	1.0784	1.21509	0.813778	0.648979	0.843583	0.282378	1	0.95633	0.972247	0.883031	0.653069	0.481264	0.584927	0.20912	1	0.846878	1.02911	1.16978	0.675437	0.637228	0.778224	0.134978	1
O14497	1	1.1148	0.859432	0.317289	0.119355	0.0554028	0.0451561	0.0393258	1	1.13322	0.744077	0.232768	0.071723	0.027857	0.0253886	0.0232253	1	1.02114	0.698347	0.282559	0.14761	0.0876774	0.075289	0.054579	1	1.00703	1.01378	0.438464	0.224743	0.103092	0.0477272	0.0416198	1	1.06384	0.848389	0.302841	0.124057	0.0726556	0.037428	0.0398576	1	1.06877	0.687044	0.216955	0.0660135	0.0364977	0.0164719	0.0146554	1
O14523	NA	NA	NA	NA	NA	NA	NA	NA	NA	NA	NA	NA	NA	NA	NA	NA	1	4.75058	0.556851	0.809455	0.190175	0.120166	0.0809575	0.0540913	NA	NA	NA	NA	NA	NA	NA	NA	NA	NA	NA	NA	NA	NA	NA	NA	NA	NA	NA	NA	NA	NA	NA	NA	1
O14526	1	0.898905	0.96976	0.685748	0.284071	0.124665	0.0469502	0.0329833	1	1.07498	0.921451	0.367942	0.105504	0.0654539	0.0421273	0.00906063	1	0.815408	0.569707	0.233476	0.089763	0.0521832	0.0309278	0.0169131	1	1.04033	0.785478	0.408002	0.40608	0.226255	0.0700236	0.0552986	1	0.975305	0.933609	0.675217	0.357549	0.14805	0.0406093	0.0365122	1	1.08959	0.835347	0.411519	0.115537	0.0546391	0.0206263	0.0149815	1
O14530	1	1.21796	1.14548	0.855614	0.181744	0.0357879	0.0204776	0.0164938	1	0.919475	1.03676	0.904375	0.150838	0.0357188	0.0239301	0.022516	1	0.807019	0.827957	0.694713	0.110624	0.0178311	0.014845	0.0157224	1	1.06152	1.03025	0.958124	0.177916	0.0346208	0.0184782	0.0168613	1	0.796327	0.960848	0.652785	0.14008	0.0218707	0.00674559	0.0045881	1	0.942005	0.956795	0.775742	0.116888	0.0253474	0.0126761	0.00978528	1
O14545	1	1.00871	1.04534	0.732762	0.38955	0.259	0.185395	0.20318	1	0.730215	0.646865	0.572394	0.298041	0.162362	0.155071	0.165307	1	0.884068	0.93998	0.765226	0.367193	0.236789	0.268384	0.328939	NA	NA	NA	NA	NA	NA	NA	NA	1	0.747821	0.970803	0.651625	0.44377	0.256614	0.155247	0.215375	1	1.04964	0.866823	0.868101	0.37676	0.264299	0.14983	0.171999	1
O14562	1	0.906627	1.03739	0.782964	0.153692	0.0611919	0.03418	0.0325092	1	1.17136	0.936881	0.866508	0.131379	0.0463326	0.0261199	0.0349655	1	0.783453	0.780605	0.514853	0.121389	0.0487578	0.0300415	0.0267238	1	0.991554	1.05993	0.79706	0.187289	0.0670734	0.0512957	0.0473286	1	1.01443	0.913149	0.797955	0.146533	0.0584102	0.024702	0.0207968	1	1.01322	0.887014	0.754187	0.103594	0.0350789	0.0216532	0.00901466	1
O14578-4	1	1.01177	0.902982	0.777725	0.375984	0.341069	0.129412	0.0819999	1	0.981886	0.75255	0.451756	0.0745089	0.0331339	0.0324758	0.0303101	1	0.821363	0.784907	0.700289	0.399709	0.309507	0.177018	0.0495524	1	1.1243	0.807654	0.402434	0.10334	0.0652045	0.0384075	0.055566	1	1.11566	0.996959	0.829148	0.456626	0.344308	0.105855	0.027239	1	1.18649	1.01319	0.485116	0.0807456	0.0472806	0.0275368	0.024124	1
O14579-3	1	1.12525	1.00106	0.794557	0.159686	0.0545375	0.0365833	0.0330921	1	0.853387	0.867166	0.64152	0.103242	0.0238485	0.0178223	0.0123854	1	1.00791	0.902961	0.576031	0.141158	0.0381815	0.0309496	0.0155015	1	1.0266	1.0426	0.758194	0.144097	0.0422836	0.0181681	0.013099	1	1.1901	0.951266	0.806176	0.146687	0.0459375	0.0215472	0.0290447	1	1.03294	0.815489	0.664193	0.0988339	0.019322	0.00660996	0.00117815	1
O14602	NA	NA	NA	NA	NA	NA	NA	NA	NA	NA	NA	NA	NA	NA	NA	NA	1	0.873864	0.501431	0.479939	0.310164	0.0930159	0.0695579	0.0573811	1	0.842409	1.01187	0.820031	0.491604	0.249591	0.133188	0.197718	NA	NA	NA	NA	NA	NA	NA	NA	NA	NA	NA	NA	NA	NA	NA	NA	1
O14617-4	1	1.10571	1.01579	0.675376	0.0885966	0.0308757	0.0234949	0.0229769	1	0.914705	0.949502	0.633316	0.0842483	0.0364848	0.0264228	0.0254207	1	1.07487	1.02267	0.486944	0.109716	0.0329991	0.0237966	0.0291181	1	1.12651	1.10145	0.760149	0.120682	0.0481572	0.0323721	0.041862	1	0.985837	1.019	0.647475	0.076501	0.0305277	0.0170287	0.0230076	1	1.03171	0.964018	0.625409	0.0799224	0.039759	0.0205061	0.0270156	1
O14618	1	0.899216	0.953912	0.720494	0.186612	0.0716898	0.0439647	0.0295726	1	1.08353	0.975675	0.721469	0.155611	0.0667529	0.0524099	0.0379481	1	0.807054	0.780219	0.47442	0.167394	0.0763195	0.0553908	0.0353383	1	0.937292	0.999827	0.765146	0.227593	0.0918267	0.0572137	0.0521209	1	1.09606	0.951287	0.642556	0.171519	0.0867572	0.0245515	0.0143581	1	0.94258	0.921285	0.657343	0.157012	0.0760805	0.0421193	0.0192958	1
O14641	1	1.10591	0.829906	0	0	0	0.0970609	0.108202	1	0.782581	0.367493	0.20177	0.0316214	0.0215302	0.0241357	0.0173783	NA	NA	NA	NA	NA	NA	NA	NA	1	0.615179	0.882394	0.320631	0.113531	0.11665	0.0626167	0.0845904	1	0.519864	0.43431	0	0	0	0	0	1	0.902875	0.453352	0.0781034	0.0331695	0.0112663	0.0125157	0	NA
O14647-3	1	1.09095	1.12498	0.837761	0.520076	0.593969	0.274474	0.201064	1	0.673177	0.681463	0.496836	0.49	0.601935	0.220967	0.254849	1	0.67987	0.557136	0.375095	0.409226	0.327316	0.361828	0.335208	NA	NA	NA	NA	NA	NA	NA	NA	1	0.662796	0.656438	0.517213	0.396308	0.323608	0.171937	0.105531	1	0.64726	0.417837	0.412908	0.416213	0.461669	0.213465	0.118559	1
O14656	1	1.14138	1.31307	0.865031	0.317203	0.161549	0.0391217	0.0336934	1	0.869905	0.870165	0.726345	0.265413	0.0896163	0.0510744	0.0263954	1	1.14588	0.88185	0.609323	0.429188	0.0720872	0.0580909	0.0116031	NA	NA	NA	NA	NA	NA	NA	NA	1	0.947276	1.09125	0.689271	0.305367	0.145924	0.0245473	0.0152992	1	1.04637	0.9201	0.800935	0.328591	0.212536	0.0568969	0.0115698	1
O14657	1	0.895364	0.860051	0.543327	0.117097	0.0504452	0.025712	0.0437352	1	0.990607	0.947477	0.501894	0.0982988	0.0316531	0.0410678	0.0232382	NA	NA	NA	NA	NA	NA	NA	NA	NA	NA	NA	NA	NA	NA	NA	NA	1	1.07152	0.824066	0.52329	0.127852	0.0473651	0.0272186	0.0155895	1	0.87062	0.928468	0.512645	0.0826751	0.0456451	0.0298548	0.0171467	NA
O14662-2	1	1.0247	1.24514	0.649405	0.101471	0.0289988	0.0309696	0.0406413	1	1.20295	0.933321	0.524886	0.0805521	0.02887	0.0375882	0.0220683	1	1.59133	1.05568	0.300459	0.217861	0.0283192	0	0	1	1.46122	1.24235	0.631023	0.184833	0.107265	0.0355084	0	1	1.00724	1.06217	0.525897	0.13982	0.0316716	0.0213354	0.0334432	1	1.04767	0.770477	0.534824	0.0754512	0.0332829	0.0172363	0.0186561	1
O14672	1	1.11414	1.32291	0.967736	0.405582	0.312405	0.355635	0.483649	1	1.04784	1.077	0.848742	0.341554	0.210912	0.312038	0.269325	1	1.14523	1.21897	0.72704	0.551145	0.328746	0.555259	0.491044	1	1.16012	1.21684	1.06127	0.496481	0.409265	0.387539	0.403005	1	1.2433	1.2788	1.04745	0.504527	0.3966	0.409515	0.609202	1	0.948716	0.69465	0.752724	0.227704	0.244612	0.192572	0.178241	1
O14686	1	1.04324	0.834844	0.6526	0.0919755	0.0503262	0.0453761	0.0220347	1	0.902337	1.04719	0.436567	0.146349	0.12211	0.100795	0.0524243	1	0.844837	0.851655	0.556959	0.26882	0.173145	0.0914797	0.0375211	NA	NA	NA	NA	NA	NA	NA	NA	1	0.851452	0.741534	0.402017	0.0582532	0.0791873	0	0.0224267	1	0.624906	0.824605	0.490909	0.219381	0.196058	0.0752954	0.0286818	1
O14727-3	1	1.02531	0.942431	0.374149	0.103986	0.0301189	0.0240228	0.0276206	1	0.880888	0.734443	0.2841	0.0681416	0.0273971	0.0296636	0.0259941	1	1.05672	0.775559	0.242438	0.0804687	0.0269544	0.0198064	0.0136409	1	1.038	0.897382	0.320061	0.0821453	0.0370078	0.0279562	0.0266451	1	1.11646	0.910454	0.357204	0.0838594	0.0349414	0.0163192	0.0164664	1	0.889337	0.653958	0.254997	0.0558509	0.0255931	0.0203529	0.0173606	1
O14732-2	1	0.923117	0.953851	0.921956	0.555338	0.43254	0.490757	0.501783	1	1.02183	0.983109	0.850355	0.509347	0.424924	0.491659	0.50349	1	0.896067	0.975612	0.872319	0.566414	0.463321	0.486061	0.562099	1	1.08314	0.998685	0.847046	0.686442	0.462504	0.568884	0.661561	1	0.924171	0.7426	0.752503	0.490262	0.376132	0.400688	0.43525	1	0.920489	0.981801	0.78371	0.549291	0.467343	0.562379	0.641218	1
O14734	1	0.830143	0.750596	0.706233	0.489263	0.312701	0.334285	0.137124	1	0.817226	0.827245	0.612838	0.52384	0.22409	0.34764	0.116728	NA	NA	NA	NA	NA	NA	NA	NA	NA	NA	NA	NA	NA	NA	NA	NA	1	1.14106	0.936435	0.886594	0.790413	0.713986	0.452553	0.218846	1	1.14428	0.914894	0.926381	0.790572	0.811643	0.521294	0.212784	NA
O14737	1	1.12182	1.07837	0.910962	0.420791	0.368367	0.400828	0.395699	1	1.13682	0.983868	1.07459	0.466075	0.452128	0.42236	0.555413	1	0.876112	0.745739	0.629794	0.51294	0.423588	0.404223	0.538281	1	0.943076	0.975853	0.90388	0.622483	0.520672	0.475051	0.452968	1	1.18926	1.15788	0.857146	0.449443	0.387294	0.405569	0.32929	1	1.34505	1.24864	1.28469	0.600483	0.404939	0.450789	0.524414	1
O14744	1	0.949279	0.972313	1.00675	0.588034	0.159718	0.0299026	0.0147275	1	0.879928	1.07703	0.884664	0.489772	0.126733	0.0271011	0.0173628	1	0.838119	0.900838	0.887788	0.522361	0.154726	0.0519844	0.0495188	1	1.00748	1.03097	1.15504	0.640848	0.218161	0.082569	0.0726556	1	0.92059	0.955019	0.921072	0.567452	0.174431	0.0138079	0.00732548	1	0.903373	1.05977	0.882536	0.550362	0.149348	0.010276	0.00614843	1
O14745	1	0.992245	1.05548	1.07342	0.596785	0.38268	0.381666	0.372152	1	1.22838	1.06524	1.07926	0.640431	0.442503	0.405105	0.327636	1	0.92854	0.891797	0.86331	0.643862	0.501612	0.412726	0.414635	1	1.07823	1.1379	1.11568	0.663181	0.425215	0.386524	0.410899	1	0.997994	0.975743	0.9463	0.582541	0.394937	0.346486	0.336142	1	1.0514	1.00337	1.03895	0.674808	0.495454	0.419715	0.380062	1
O14757-2	1	1.42459	1.24067	0.857541	0.25848	0.0556208	0.0275263	0.0149286	1	1.1504	0.921218	0.740895	0.193651	0.0311908	0.0274326	0.0145932	1	1.06229	0.795283	0.556041	0.296375	0.17321	0.129159	0.135373	1	0.950183	1.20903	0.852792	0.332537	0.0782708	0.0725786	0.0661868	1	0.988074	1.07246	0.7255	0.211917	0.0419448	0.018875	0.0198515	1	0.974152	0.971287	0.856172	0.178902	0.0313468	0.0135073	0.00886828	1
O14772	1	0.992248	0.986064	0.925907	0.289621	0.0682159	0.0278749	0.0182542	1	1.09178	0.981217	0.891569	0.323568	0.0542135	0.0261196	0.02103	1	0.947743	0.87965	0.687855	0.302847	0.0765528	0.0298444	0.0330565	1	1.39729	1.10923	0.823965	0.339239	0.0535976	0.016202	0.0197811	1	0.972501	1.01654	0.735568	0.364489	0.0563816	0.0112403	0.00692225	1	0.94913	0.993475	0.891936	0.309053	0.0571212	0.0152675	0.00119332	1
O14773	1	1.0105	0.948384	0.79649	0.388559	0.187698	0.102367	0.0454069	1	0.879302	0.826733	0.69287	0.319898	0.142734	0.091146	0.0232481	1	1.03094	0.956887	0.662459	0.331718	0.180547	0.0882806	0.0743703	1	1.07976	0.937236	0.898225	0.445385	0.237319	0.144475	0.0850441	1	0.822878	0.770494	0.687963	0.375062	0.210114	0.129134	0.0344725	1	0.884139	0.810956	0.753523	0.352212	0.204026	0.137862	0.0121277	1
O14776	1	1.03561	0.804237	0.219116	0.0643056	0.0303359	0.0269283	0.0238031	1	0.949908	0.766726	0.200131	0.0627796	0.0276085	0.0253014	0.0195013	1	0.953354	0.628789	0.161712	0.0603495	0.0201775	0.0253754	0.0216699	1	0.98049	0.873466	0.339189	0.0848813	0.0318218	0.0269771	0.0237211	1	0.996162	0.823718	0.186285	0.0547695	0.0313504	0.0184541	0.0184994	1	0.97934	0.72454	0.186929	0.0623749	0.0375659	0.0193644	0.0150062	1
O14777	1	1.02986	0.543328	0.283447	0.0738358	0.0229762	0.0163882	0.0145201	1	0.973248	0.391421	0.170127	0.046574	0.013845	0.0320401	0.0242211	1	0.761706	0.397817	0.167788	0.0808135	0.033528	0.0420249	0.0411377	1	1.0503	0.529598	0.288891	0.136698	0.0727204	0.0649674	0.0699069	1	0.961635	0.523937	0.223048	0.0831806	0.0246739	0.0102263	0.0124262	1	0.943871	0.344077	0.158055	0.0368295	0.0190422	0.0172583	0.0157993	1
O14787-2	1	2.19598	0.816242	0.303507	0.163013	0.0155595	0.0153739	0	1	0.872456	0.620264	0.199582	0.0237129	0.0135054	0.0125285	0.0107785	1	0.754721	0.634765	0.31696	0.0621771	0.00992484	0.0194269	0.00689149	1	0.943256	0.713914	0.289088	0.0664983	0.032859	0.0310531	0.0159729	1	0.913338	0.775003	0.489027	0.0741467	0.04147	0.00935434	0.00923484	1	1.01281	0.482346	0.155754	0.0225622	0.0155811	0.00518687	0.00962017	1
O14818	1	0.994286	1.02202	0.940706	0.731581	0.603124	0.802822	0.970315	1	1.01981	1.11428	0.954892	0.685752	0.598202	0.812211	0.948138	1	0.806142	0.803121	0.809266	0.65436	0.625442	0.700238	0.919755	1	0.967588	1.04464	1.07239	0.786509	0.696717	0.943511	1.0369	1	0.999003	0.958205	1.09775	0.783534	0.664958	0.860304	0.978918	1	0.909713	0.948574	0.879873	0.715285	0.624603	0.889262	1.02935	1
O14828	1	0.999744	1.0175	0.703642	0.20185	0.0785794	0.0678998	0.0483138	1	1.07992	1.01302	0.687462	0.17284	0.0697292	0.0700323	0.0750738	1	1.06478	0.932018	0.603235	0.21637	0.0913039	0.0770709	0.051627	1	0.993482	1.04245	0.649955	0.215005	0.0846774	0.0583575	0.0603044	1	1.03186	0.841063	0.734584	0.185748	0.0876227	0.0606118	0.054647	1	0.999628	1.06096	0.699123	0.216158	0.0927124	0.0791476	0.0825293	1
O14841	1	0.961326	1.02411	0.871271	0.166309	0.0786688	0.082483	0.0670888	1	1.04011	0.977277	0.961856	0.144743	0.0668074	0.0573427	0.053635	1	0.813206	0.883395	0.699456	0.159415	0.0529859	0.0340485	0.0228446	1	1.0777	1.06844	1.01545	0.151585	0.0489499	0.0360728	0.0334096	1	0.903714	0.982483	0.806418	0.175992	0.0805024	0.0881133	0.0753397	1	1.00604	1.01816	0.891517	0.143799	0.0730593	0.052931	0.0432208	1
O14867	1	1.083	0.932275	0.775629	0.434068	0.125987	0.157719	0.136986	1	0.788016	0.8563	0.576077	0.2611	0.140675	0.0874692	0.152952	1	0.892602	0.838895	0.612767	0.391195	0.177186	0.128849	0.0850267	1	1.13717	1.10203	1.00168	0.510284	0.205101	0.0737569	0.145323	1	1.01519	1.16773	0.994331	0.323516	0.183119	0.107483	0.154411	1	1.15213	0.859335	1.08955	0.387789	0.245019	0.173682	0.185591	1
O14874-2	1	0.912946	0.825615	0.468825	0.302073	0.273842	0.0469769	0.0392468	1	1.04002	0.981884	0.587963	0.438486	0.124011	0.0655418	0.0259362	1	1.07578	1.04907	0.742888	0.395983	0.123683	0.163379	0.116841	NA	NA	NA	NA	NA	NA	NA	NA	1	1.08782	1.15705	0.739561	0.396121	0.387277	0.050383	0.0376824	1	0.973179	0.638414	0.486741	0.280863	0.281413	0.0432245	0.0346264	1
O14880	1	0.836737	0.405367	0.256084	0.123437	0.0891949	0.0947034	0.112831	1	0	0	0	0	0.089464	0.0692518	0.091804	NA	NA	NA	NA	NA	NA	NA	NA	NA	NA	NA	NA	NA	NA	NA	NA	1	0.895951	0.313647	0.278521	0.152449	0.16395	0.100225	0.141463	1	0	0	0	0	0.0885431	0.0710293	0	NA
O14893-3	1	1.15934	0.878121	0.413882	0.0467721	0.0170781	0.0197472	0.0184168	1	0.980384	0.707827	0.340406	0.0643345	0.0204041	0.0249619	0.0114384	1	1.49728	0.764559	0.489381	0.286087	0.0978525	0.131905	0.0745646	NA	NA	NA	NA	NA	NA	NA	NA	1	1.53821	1.18644	0.457161	0.102944	0.0691785	0.023615	0.0248098	1	0.848494	0.568705	0.309624	0.0313204	0.0239979	0	0.0163382	1
O14907	1	1.10253	0.424094	0.297148	0.125315	0.0717589	0.0500787	0.0486028	NA	NA	NA	NA	NA	NA	NA	NA	NA	NA	NA	NA	NA	NA	NA	NA	1	0.916414	0.737078	0.45386	0.128268	0.0460003	0	0	1	0.874698	0.305253	0.249749	0.0944672	0.0286932	0	0.017967	NA	NA	NA	NA	NA	NA	NA	NA	NA
O14910	NA	NA	NA	NA	NA	NA	NA	NA	1	0.832547	0.80596	0.539935	0.103483	0.0253033	0.0366841	0.016044	1	0.964514	0.984619	0.523804	0.182463	0.0552401	0.0400993	0.0255636	1	1.16451	0.949136	0.566555	0.136823	0.0374246	0	0.0388195	NA	NA	NA	NA	NA	NA	NA	NA	1	1.24446	0.681989	0.519545	0.0403241	0.0250087	0.0207248	0	1
O14920	1	1.09952	0.810099	0.306755	0.0600891	0.0427205	0.0512014	0.0566833	1	1.37781	0.766642	0.364677	0.0580615	0.0187822	0.0347055	0.0287131	1	1.06861	0.683242	0.294852	0.119868	0.0397468	0.0333471	0.0274122	1	1.21715	0.84764	0.318779	0.0999007	0.0272496	0.0205025	0.0186499	1	1.27626	0.857199	0.303337	0.0739337	0.0445574	0.0490168	0.0435926	1	1.13674	0.744223	0.233224	0.0379789	0.0230343	0.0138877	0.00932	1
O14925	1	0.87897	0.948585	0.935486	0.494602	0.474093	0.429294	0.357825	1	0.658091	0.970317	0.735004	0.540102	0.250115	0.234218	0.193804	NA	NA	NA	NA	NA	NA	NA	NA	NA	NA	NA	NA	NA	NA	NA	NA	1	0.725047	0.875062	0.804136	0.433304	0.525998	0.52395	0.40919	1	0.823249	1.17273	0.851557	0.907581	0.858298	0.726082	0.485795	NA
O14929	1	1.12756	1.11018	0.579509	0.0587475	0.0206726	0.0111887	0.00726607	1	0.986068	0.976615	0.545489	0.0494282	0.0168906	0.0136753	0.0133066	1	0.786862	0.735011	0.333194	0.0448103	0.0160888	0.0107181	0.0106776	1	1.18029	1.22108	0.728503	0.0624637	0.0234385	0.0170084	0.0188679	1	0.926349	1.00652	0.526574	0.0405621	0.00968089	0.00224001	0.00403065	1	1.00556	0.913853	0.497498	0.0326728	0.00955543	0.00364746	0.00173929	1
O14933	1	1.45454	1.08765	0.589855	0.095573	0.0443301	0.0297387	0.0289771	1	1.12509	1.11481	0.472262	0.0610819	0.0348118	0.0292479	0.0298891	NA	NA	NA	NA	NA	NA	NA	NA	NA	NA	NA	NA	NA	NA	NA	NA	1	1.21139	0.971162	0.429772	0.0835692	0.0353626	0.00572936	0.0087295	1	1.35788	1.1554	0.481153	0.0456139	0.0596996	0.0237181	0.00757325	NA
O14949	1	0.693908	0.859952	0.853755	0.576428	0.215254	0.175288	0.0665691	1	1.0744	1.03141	0.939227	0.519907	0.272965	0.169497	0.127753	NA	NA	NA	NA	NA	NA	NA	NA	NA	NA	NA	NA	NA	NA	NA	NA	1	0.969944	0.670556	1.15503	0.631055	0.438917	0.172728	0.118334	1	1.12112	0.934747	1.17708	0.606757	0.452914	0.285791	0.273749	NA
O14964	1	1.15562	0.996672	0.713209	0.135214	0.050278	0.0417371	0.0288381	1	1.0194	1.02621	0.708781	0.131534	0.0599083	0.0458582	0.0331396	1	0.95165	0.86508	0.543439	0.128739	0.0409612	0.0336717	0.0320807	1	1.08644	1.04658	0.810343	0.136833	0.0663975	0.0417418	0.0548703	1	1.03767	1.13496	0.83325	0.116802	0.0487773	0.020682	0.0238301	1	1.00988	1.00573	0.707979	0.111651	0.0601974	0.0355999	0.038529	1
O14965	1	0.916443	1.21742	0.696779	0.271889	0.0760921	0.031838	0	1	0.845232	0.794358	0.532395	0.128055	0.0237643	0.0153255	0.0115948	1	0.987852	0.757846	0.462705	0.123432	0	0	0	NA	NA	NA	NA	NA	NA	NA	NA	1	1.08561	1.35473	0.69474	0.248878	0.0737929	0.0160417	0.0223756	1	0.920202	0.82346	0.455356	0.129439	0.0164538	0.00811808	0.00441519	1
O14966	1	1.12854	1.28792	0.92042	0.392634	0.168193	0.0905409	0.0858384	1	1.43459	0.973228	0.668114	0.261994	0.111547	0.0843435	0.0844625	1	0.909299	1.20184	0.819871	0.283746	0.117136	0.033372	0.0283857	1	1.00643	1.05729	0.784437	0.381531	0.187024	0.0423538	0.0413379	1	0.932652	1.11871	0.907996	0.380524	0.170843	0.0493052	0.0809444	1	0.999613	0.759464	0.680615	0.255896	0.142992	0.0823736	0.086095	1
O14972	1	1.0977	1.02971	0.752327	0.0993036	0.0418054	0.0319242	0.0234311	1	1.10306	0.977808	0.72	0.0990236	0.0339027	0.0300206	0.0260453	1	1.02435	1.00179	0.518818	0.131862	0.0476535	0.0414908	0.0328764	1	1.00821	1.35897	0.774787	0.195544	0.0445343	0.0362958	0.0490562	1	0.892659	0.844325	0.585452	0.100604	0.0421446	0.013965	0.0132851	1	1.06114	1.00615	0.598788	0.0897486	0.0691603	0.00793893	0.0221192	1
O14974	1	0.974491	1.01351	0.653017	0.193095	0.145836	0.127094	0.174502	1	1.05489	0.905648	0.824679	0.204388	0.132176	0.118655	0.149059	1	1.04568	0.98832	0.540386	0.288189	0.169553	0.201803	0.208017	1	0.905791	1.0149	0.589456	0.212091	0.157578	0.129096	0.16144	1	0.997666	0.970845	0.575819	0.209652	0.171121	0.149882	0.243266	1	1.0535	0.881604	0.626497	0.204695	0.160505	0.130062	0.207556	1
O14974-4	1	1.21642	1.10914	0.67272	0.234134	0.0860955	0.0712797	0.127198	1	0.70097	0.812202	0.393036	0.116612	0.060976	0.0595242	0.0651546	1	0.68829	0.835241	0	0.24129	0	0	0.122637	1	0.747491	0.907088	0.808646	0.472101	0.48047	0.402081	0.37151	1	1.21576	0.738208	0.541914	0.11395	0.117009	0.101456	0.131243	1	1.06424	0.998383	0.355697	0.183012	0.122229	0.115797	0.2046	NA
O14976	1	1.14955	0.836282	0.312639	0.0762966	0.0265661	0.0265289	0.0203383	1	1.02313	0.83322	0.299143	0.0677835	0.0232435	0.0272782	0.025959	1	0.87959	0.513843	0.22308	0.0880458	0.0386396	0.0442947	0.0281214	1	0.921795	0.952908	0.433067	0.158344	0.0612945	0.059697	0.0595073	1	1.04571	0.66751	0.208907	0.0525686	0.0265271	0.0119468	0.0148041	1	1.04947	0.673651	0.228453	0.0536313	0.0295466	0.0143383	0.0169732	1
O14979-3	1	1.08327	0.662584	0.36058	0.398851	0.479419	0.554833	0.456833	1	1.30192	0.783542	0.690858	1.03604	0.725763	0.742205	0.407236	1	0.843669	0.746359	0.485556	0.759429	0.608782	0.514202	0.283873	1	0.904276	0.738688	0.558514	0.89841	0.697494	0.588114	0.522544	1	1.05984	0.54722	0.352165	0.910803	0.662218	0.756681	0.4824	1	0.972994	0.70179	0.491454	0.826991	0.669682	0.52536	0.383511	1
O14980	1	1.09052	0.937332	0.312787	0.0600466	0.0137738	0.0151299	0.0110642	1	1.07118	0.963015	0.299777	0.0453624	0.0100574	0.0149813	0.00785816	1	0.850991	0.727458	0.180149	0.0397119	0.00725923	0.010112	0.0104444	1	1.12539	1.14346	0.416509	0.0579888	0.0167709	0.0132596	0.0200359	1	0.995363	0.818839	0.229444	0.0317164	0.00985328	0.00435376	0.00473586	1	0.982843	0.933928	0.221344	0.0285411	0.00959081	0.00314455	0.00301745	1
O14981	1	1.03285	1.01196	0.54685	0.128597	0.0441314	0.0325077	0.0312118	1	0.981442	0.989749	0.516934	0.0610464	0.0337848	0.0320761	0.0271701	1	1.02483	0.867645	0.354977	0.0817034	0.056293	0.0580369	0.0483057	1	1.29161	1.16012	0.635227	0.138502	0.0615198	0.0454416	0.0419396	1	1.14786	1.01467	0.636023	0.0873086	0.0468319	0.0280564	0.0132828	1	1.03509	0.998636	0.488135	0.0527981	0.0354731	0.0210053	0.0145743	1
O15013-7	1	1.06311	0.875048	0.314688	0.0473655	0.0185776	0.00749493	0.0156623	1	0.971916	0.678174	0.276174	0.0455067	0.0207347	0.0290261	0.0271837	1	1.38984	0.70899	0.281639	0	0	0.0462377	0	NA	NA	NA	NA	NA	NA	NA	NA	1	1.0232	0.782065	0.223334	0.0367052	0.0211061	0.00380109	0.00715439	1	1.06047	0.618963	0.219352	0.0505253	0.0349252	0.0206297	0.0182632	1
O15027-2	1	1.07786	0.969385	0.457437	0.160973	0.113629	0.0926554	0.130714	1	1.06544	0.979256	0.523968	0.189044	0.136489	0.118188	0.134396	1	0.89833	0.822244	0.45167	0.275566	0.226542	0.172356	0.158136	1	0.930901	1.02959	0.631602	0.31133	0.262315	0.190211	0.274179	1	1.04857	0.894965	0.418202	0.183264	0.137647	0.108376	0.141764	1	1.0047	0.926675	0.443376	0.197164	0.156246	0.108306	0.144955	1
O15031	1	1.10899	1.16561	0.975488	0.4783	0.603936	0.79507	0.908766	1	0.932918	1.09108	0.757478	0.511568	0.588919	0.789817	0.872989	1	1.00651	0.941335	0.693326	0.83415	1.05677	1.21984	1.17587	1	3.77693	1.17651	1.12464	0.79723	1.15687	1.58686	1.74735	1	0.946831	0.986398	0.708636	0.439821	0.536457	0.70817	0.853842	1	0.985347	0.780007	0.746176	0.459926	0.62208	0.743019	0.857021	1
O15042	1	0.978686	0.650812	0.284319	0.122966	0.11793	0.0981362	0.16192	1	0.951397	0.654894	0.265898	0.129453	0.0930298	0.0973335	0.13771	1	1.0766	0.560844	0.270234	0.178881	0.129182	0.153755	0.256341	1	0.974088	0.717391	0.351281	0.172906	0.152957	0.121813	0.182738	1	0.998472	0.693182	0.297366	0.209553	0.211925	0.160786	0.282813	1	0.920412	0.585036	0.279503	0.165083	0.166498	0.13129	0.196857	1
O15047	1	0.87695	0.546819	0.156455	0.0628604	0.0371088	0.00731607	0.0182459	1	1.07435	0.47501	0.199345	0.0797573	0.0279348	0.0361873	0.0112832	NA	NA	NA	NA	NA	NA	NA	NA	NA	NA	NA	NA	NA	NA	NA	NA	1	0.885802	0.500637	0.121673	0.0669991	0.0581936	0.0125561	0.00939621	1	0.872687	0.301071	0.194968	0.0607769	0.0441179	0.00990844	0.0135015	NA
O15067	1	1.00893	1.02563	0.900983	0.22277	0.0897935	0.0658635	0.0353425	1	0.984512	1.00543	0.782092	0.145851	0.0595658	0.0502804	0.0294865	1	0.832841	0.845195	0.569341	0.185446	0.0973031	0.0910075	0.0468242	1	1.02344	1.00745	0.972397	0.298835	0.169458	0.117531	0.107214	1	0.922539	0.952541	0.793947	0.196162	0.083645	0.0483709	0.0438326	1	1.00118	0.991077	0.736538	0.142705	0.0594082	0.0422785	0.038831	1
O15078	1	0.853737	1.16805	0.67249	0.208966	0.0443497	0.0319539	0.024822	1	0.96826	1.2063	0.396298	0.423216	0.212676	0.135204	0.10975	1	0.9555	0.777877	0.448633	0.141042	0.0637401	0.0636683	0.0458241	1	1.10952	0.8822	0.684925	0.242153	0.0691596	0.0391945	0.0490017	1	0.87645	1.04326	0.475657	0.167891	0.0342428	0.0288855	0.017359	1	0.870117	0.867824	0.614168	0.308428	0.417109	0.187831	0.107693	1
O15084	1	1.1021	0.938419	0.616698	0.108889	0.0506805	0.0328746	0.0204816	1	1.06972	1.07352	0.805637	0.12849	0.0374946	0.0400653	0.0337636	1	1.06401	0.948718	0.589984	0.126567	0.01487	0.0226087	0	1	1.07198	1.0986	0.709902	0.167225	0.0273836	0.0108164	0.0176449	1	1.02725	0.812493	0.554657	0.0935156	0.036424	0.0154211	0.00847128	1	1.06949	1.14807	0.694556	0.111516	0.0396227	0.0208449	0.0160054	1
O15085	1	1.23386	0.741753	0.247032	0.0469336	0.0166174	0.0198929	0.0200785	1	1.07136	0.674587	0.210849	0.0379293	0.00904505	0.0153058	0.00928662	1	0.840484	0.729866	0.45548	0.179806	0	0.0332037	0	NA	NA	NA	NA	NA	NA	NA	NA	1	1.02057	0.648283	0.158439	0.0293202	0.0182206	0.00713291	0.0122155	1	0.959883	0.502346	0.128303	0.0334922	0.0119595	0.00325929	0.00428426	1
O15111	1	1.20744	0.805457	0.316382	0.0727585	0.0179618	0.0152277	0.0162256	1	0.980004	0.695462	0.205559	0.0520891	0.0200841	0.0111769	0.0120029	1	0.84075	0.555185	0.213766	0.0869132	0.0469673	0.0375775	0.0422803	1	1.1014	1.08691	0.285508	0.154612	0.0849513	0.0458559	0.0921997	1	0.99015	0.843584	0.224384	0.0590564	0.0107879	0.00643074	0.00660839	1	1.01608	0.610004	0.248091	0.0558448	0.0146464	0	0.00715374	1
O15116	1	1.04051	1.20099	0.919837	0.59554	0.461968	0.680938	0.886547	1	1.00844	1.0106	1.19447	0.616152	0.506194	0.504946	0.656131	1	1.09744	0.918289	0.632823	0.626541	0.44929	0.393471	0.432339	1	1.14767	1.04396	0.845599	0.662211	0.493651	0.511976	0.475799	1	1.0987	1.31075	1.0783	0.772083	0.629915	0.867333	0.817702	1	1.4579	1.12935	1.25946	0.686435	0.462684	0.429187	0.458913	1
O15117-3	1	1.05498	0.914852	0.444306	0.158793	0.0879101	0.0872904	0.102221	1	1.11646	0.937641	0.406365	0.160642	0.103885	0.117215	0.158046	1	0.968063	0.72901	0.267366	0.1719	0.0727427	0.0776856	0.0747257	1	0.922946	0.833558	0.413214	0.138325	0.0924387	0.0503634	0.0604305	1	0.943273	0.833296	0.404447	0.141123	0.0940915	0.074203	0.0926046	1	0.976398	0.83383	0.323802	0.140049	0.130152	0.105641	0.135129	1
O15118	NA	NA	NA	NA	NA	NA	NA	NA	NA	NA	NA	NA	NA	NA	NA	NA	1	0.881135	0.637695	0.291935	0.238628	0.148335	0.252165	0.130415	1	1.15495	1.51885	0.661735	0.677414	0.240234	0.315201	0.219487	NA	NA	NA	NA	NA	NA	NA	NA	NA	NA	NA	NA	NA	NA	NA	NA	1
O15121	1	0.970414	0.449963	0.507247	0	0.0955802	0.0996216	0.0995294	NA	NA	NA	NA	NA	NA	NA	NA	NA	NA	NA	NA	NA	NA	NA	NA	NA	NA	NA	NA	NA	NA	NA	NA	1	1.24733	1.02147	0.451357	0.146899	0	0.0792316	0.0864473	1	1.11175	0.56833	0	0.205957	0.0995724	0	0	NA
O15126	1	1.10523	0.943352	0.534503	0.13579	0.0670221	0.0700028	0.0503424	1	0.989738	0.882145	0.526763	0.118156	0.0309336	0.0312942	0.041479	1	1.1034	0.865013	0.613926	0.185967	0.0709332	0.0515056	0.0429189	1	1.05359	0.956819	0.547296	0.167236	0.0847177	0.0480217	0.062478	1	1.06436	0.938657	0.502974	0.171312	0.0790846	0.0652536	0.0650621	1	1.0711	0.885395	0.566057	0.131224	0.060676	0.03934	0.0447659	1
O15127	1	1.11743	0.934235	0.598315	0.127319	0.0614564	0.0558828	0.0446718	1	1.02028	0.871074	0.531637	0.126239	0.0473536	0.0490276	0.0373169	1	1.02038	0.913372	0.467035	0.165301	0.0713193	0.0520774	0.0353109	1	1.06085	0.938727	0.641897	0.196909	0.0809266	0.0708673	0.0699199	1	0.975051	0.940083	0.615518	0.151401	0.0777519	0.0512996	0.0530651	1	1.02815	0.796755	0.585259	0.126857	0.0586767	0.0460006	0.0442736	1
O15143	1	0.903866	1.05144	1.06097	0.666776	0.561308	0.444453	0.19137	1	1.06649	1.078	1.01617	0.691683	0.545034	0.446785	0.144199	1	0.901939	0.863046	0.818355	0.63882	0.595949	0.47567	0.100256	1	0.981768	1.02265	1.16576	0.782708	0.635574	0.560742	0.281719	1	0.832062	1.01301	0.927685	0.702873	0.551079	0.567697	0.18021	1	0.906033	0.957365	0.912545	0.628723	0.526379	0.555742	0.162894	1
O15144	1	0.947336	1.10321	1.13255	0.680361	0.629452	0.491508	0.229477	1	1.12004	1.13091	1.18676	0.723296	0.646158	0.545512	0.201428	1	0.908257	1.06435	0.919167	0.659824	0.713253	0.557019	0.125459	1	1.00291	1.09293	1.24161	0.862018	0.745852	0.634468	0.353689	1	0.880468	1.03625	1.00767	0.749636	0.612621	0.625765	0.248412	1	0.880377	0.944541	0.910549	0.660785	0.572418	0.647434	0.231687	1
O15145	1	1.14778	1.23852	1.1653	0.741945	0.733248	0.60718	0.301973	1	0.856438	0.809326	1.21419	0.551332	0.384036	0.302919	0.106447	1	0.768556	0.79887	0.768129	0.594258	0.474174	0.33952	0.0685464	1	1.02427	0.904873	1.20439	0.779977	0.57658	0.441591	0.190424	1	1.25749	1.3054	1.26521	0.809419	0.667603	0.542704	0.238627	1	1.25589	1.36178	1.43108	0.973841	0.536512	0.477089	0.174308	1
O15160-2	1	1.06756	0.626334	0.305185	0.127827	0.0669054	0.0517681	0.0297554	1	0.948868	0.651662	0.228861	0.0653262	0.0310714	0.0370784	0.0178013	1	0.761412	0.434178	0.163197	0.0760611	0.0268645	0.0478328	0.0311634	1	0.963292	0.740412	0.317265	0.122775	0.0655102	0.076633	0.0708567	1	1.03303	0.72342	0.321716	0.101973	0.0693592	0.0398177	0.0233449	1	0.941592	0.552396	0.197218	0.0594216	0.0439461	0.0344434	0.0202706	1
O15164-2	1	0.95992	0.667728	0.312313	0.121482	0.0591191	0.0419403	0.036868	1	0.787195	0.361545	0.207202	0.031214	0.0207848	0.0157148	0	1	1.2398	0.539734	0.26452	0.0905167	0.0648884	0.0601495	0.0394045	1	0.97957	0.547141	0	0	0.15537	0.0819029	0	1	0.852291	0.520479	0.230564	0.106469	0.0474645	0.0266717	0.0360377	1	0.770036	0.504219	0.18712	0.0191697	0.0266782	0	0	1
O15173	1	1.17807	0.909209	0.522581	0.169395	0.112484	0.0998337	0.123297	NA	NA	NA	NA	NA	NA	NA	NA	1	0.774495	0.743021	0.300842	0.29099	0.110825	0.140196	0.0561304	1	0.992818	0.949532	0.682996	0.250651	0.147305	0.125041	0.0919212	1	1.37174	0.984116	0.533385	0.300242	0.209978	0.140328	0.168957	NA	NA	NA	NA	NA	NA	NA	NA	1
O15211-2	1	1.0477	0	0	0	0	0	0	NA	NA	NA	NA	NA	NA	NA	NA	NA	NA	NA	NA	NA	NA	NA	NA	1	1.90294	1.76203	1.33126	0.36841	0.14553	0.0615094	0.0582068	1	0.566604	0	0	0	0	0	0	NA	NA	NA	NA	NA	NA	NA	NA	NA
O15212	1	1.11986	1.08675	1.0814	0.460496	0.194671	0.121707	0.103117	1	1.08479	0.88621	1.1761	0.416849	0.296072	0.266068	0.173953	1	1.15669	0.984579	0.681227	0.533815	0.344774	0.345592	0.192341	1	0.923616	1.03752	0.897414	0.458736	0.415984	0.229819	0.208136	1	1.07941	1.22736	1.09362	0.527684	0.193019	0.138374	0.098349	1	1.40935	1.17437	1.25639	0.389505	0.246027	0.193807	0.130873	1
O15213	NA	NA	NA	NA	NA	NA	NA	NA	1	0.805811	0.783295	1.01937	0.347942	0.128514	0.0733176	0.0527605	1	1.0249	1.41428	0.640106	1.35839	0.91941	1.25927	0.697174	NA	NA	NA	NA	NA	NA	NA	NA	NA	NA	NA	NA	NA	NA	NA	NA	1	0.829847	0.579119	0.849548	0.416486	0.242909	0.115708	0.0944	1
O15226	1	0.92162	0.704403	0.558467	0.168967	0.138727	0.0429407	0.0118283	1	1.80549	1.12598	1.41224	0.0714648	0.0358611	0.0265861	0.0199156	NA	NA	NA	NA	NA	NA	NA	NA	NA	NA	NA	NA	NA	NA	NA	NA	1	0.70028	0.579594	0.469194	0.201348	0.122026	0.0417171	0.0109262	1	1.05548	0.824701	0.623185	0.0445309	0.0250841	0.00949806	0.00547728	NA
O15234	1	1.22003	1.04195	0.798993	0.655279	0.454275	0.576816	0.749791	1	0.909876	1.00989	0.663668	0.242314	0.142213	0.205617	0.233465	1	0.947964	0.933618	0.501348	0.280402	0.168153	0.207638	0.286498	1	1.11427	1.2155	0.8679	1.29198	1.33886	1.32349	1.83154	1	1.02609	1.00761	0.661687	0.560986	0.513825	0.487826	0.570147	1	0.996808	0.826726	0.564596	0.261289	0.22958	0.201554	0.211955	1
O15254	1	1.00577	0.921945	0.712376	0.370736	0.258362	0.286281	0.229041	1	0.928168	0.874075	0.560944	0.27896	0.208015	0.264884	0.205615	1	1.37831	0.83215	0.862154	0.624769	0.398391	0.751649	0.301475	1	0.521583	0.369506	0.478664	0.300147	0.339824	0.395451	0.367299	1	0.899495	0.763678	0.59773	0.257427	0.203327	0.163914	0.101868	1	0.85556	0.998224	0.624726	0.296338	0.208795	0.197915	0.113623	1
O15258	1	1.2016	1.21311	0.831603	0.151894	0.0784378	0.0398313	0.0415177	1	0.87557	1.14831	0.595579	0.111488	0.0479615	0.0415339	0.0291414	1	1.07403	1.67259	0.472229	0.166005	0.0368758	0.0483796	0.0445482	1	1.19999	1.24719	1.02249	0.218517	0.0963734	0.0754711	0.050389	1	1.2467	1.67728	0.974531	0.135701	0.0709355	0.0334413	0.0474844	1	1.03487	1.28021	0.654595	0.119764	0.0619404	0.0336036	0.0343782	1
O15260	1	0.900968	1.19815	0.776546	0.142694	0.0762039	0.0428122	0.0371774	1	0.815827	1.06315	0.646702	0.144659	0.0528265	0.0471365	0.0314433	1	1.14318	1.71112	0.573429	0.177153	0.0306584	0.0606636	0.0303218	1	1.24224	0.877254	0.580436	0.165645	0.0674489	0.0554596	0.0357221	1	0.915293	1.29942	0.899149	0.179471	0.0781206	0.0407268	0.0521866	1	1.05804	1.2234	0.790765	0.1322	0.0745058	0.0484565	0.0398572	1
O15294	1	1.15679	1.00659	0.463489	0.0839844	0.0338013	0.0304178	0.0263471	1	1.0319	0.86162	0.377364	0.0707414	0.031559	0.0400195	0.0396847	1	0.89748	0.732288	0.235126	0.0631442	0.024547	0.0312225	0.017471	1	1.10227	1.0587	0.483165	0.129471	0.067041	0.0400466	0.0380762	1	1.01258	0.994915	0.409178	0.0707591	0.0306107	0.0166188	0.0189316	1	1.00946	0.822952	0.346984	0.0656679	0.0493676	0.0416769	0.0436023	1
O15305	1	0.952569	0.970535	0.73699	0.23456	0.0783403	0.0264181	0.0158275	1	0.901043	0.8732	0.632315	0.196196	0.0518828	0.0262462	0.0136925	1	0.823527	0.747367	0.425137	0.184486	0.0506805	0.0234688	0.0214531	1	1.00661	0.966753	0.819971	0.273255	0.0918884	0.0333916	0.0327387	1	0.888328	0.942194	0.61162	0.231882	0.0771891	0.0221688	0.00829927	1	0.910589	0.923771	0.629948	0.196872	0.0624936	0.0151662	0.0115985	1
O15327	1	2.42011	1.06105	0.235824	0.23	0.0332352	0.0214914	0.012161	1	1.13537	1.02276	0.484469	0.153411	0.0325373	0.00644566	0.00947256	NA	NA	NA	NA	NA	NA	NA	NA	NA	NA	NA	NA	NA	NA	NA	NA	1	1.02328	0.945884	0.713548	0.13188	0.0946186	0.0136802	0	1	1.07059	1.06001	0.585844	0.161674	0.0509981	0.00625896	0	NA
O15347	1	1.01746	1.1081	1.22965	0.935836	0.735961	0.529542	0.659242	1	1.00256	1.27444	1.07944	0.71614	0.670005	0.52885	0.714779	1	1.36995	1.20836	1.20616	1.13267	1.0305	0.631869	1.04784	1	0.988417	1.06465	1.12297	0.862372	0.752869	0.497939	0.717539	1	1.07716	1.07701	1.10719	0.864387	0.710426	0.48845	0.593108	1	1.005	1.22766	1.17372	0.910009	0.768442	0.64817	0.946553	1
O15355	1	1.00655	0.633456	0.176703	0.0560751	0.0215812	0.018843	0.0155513	1	0.966527	0.576755	0.197952	0.0487154	0.0159444	0.0186926	0.0131812	1	0.684184	0.237832	0.0890128	0.0306333	0.0102946	0.0186447	0.012711	1	0.932042	0.618067	0.18847	0.0469841	0.0179439	0.0137455	0.0147122	1	0.963304	0.564461	0.141842	0.0461455	0.0207856	0.00889657	0.0101728	1	0.957004	0.479362	0.166863	0.0413219	0.0198897	0.00751339	0.00616055	1
O15357	1	1.07429	0.747869	0.234343	0.0724238	0.0346043	0.0282328	0.0281331	1	0.926972	0.642295	0.219803	0.0586382	0.0265588	0.030541	0.0258241	1	0.83301	0.386881	0.165916	0.0420567	0.0112936	0.017395	0.0117129	1	1.21468	0.792217	0.254002	0.110536	0.0549843	0.0419309	0.0485417	1	0.976472	0.639677	0.200683	0.0581083	0.0371031	0.024665	0.0264692	1	0.959386	0.550381	0.202702	0.064225	0.0407106	0.0264239	0.0221552	1
O15360-3	NA	NA	NA	NA	NA	NA	NA	NA	1	0.626446	0.444087	0.225518	0.0690286	0.0545148	0.0471852	0.0325127	NA	NA	NA	NA	NA	NA	NA	NA	NA	NA	NA	NA	NA	NA	NA	NA	NA	NA	NA	NA	NA	NA	NA	NA	1	0.799299	0.466991	0.278376	0.0944116	0.0693027	0.0632553	0.0337262	NA
O15371-2	1	0.940742	0.666602	0.186169	0.0470192	0.0177838	0.0190964	0.0185384	1	0.950035	0.623222	0.157578	0.0315293	0.00818195	0.0172543	0.0106934	1	0.871442	0.439363	0.134822	0.0397377	0.0122946	0.0182328	0.0187123	1	1.05026	0.737604	0.212366	0.0407121	0.0105811	0.0211421	0.0228884	1	0.87051	0.602322	0.130947	0.0343261	0.0172488	0.0121648	0.0143336	1	0.979345	0.560856	0.128933	0.0208588	0.00834113	0.00565169	0.00621502	1
O15372	1	1.13009	0.868274	0.345905	0.085764	0.0280505	0.0214708	0.0214285	1	1.09118	0.780448	0.329499	0.064836	0.0213312	0.0236346	0.0171683	1	0.976809	0.58604	0.196956	0.0565503	0.0175338	0.0143827	0.00492169	1	1.0051	0.887645	0.367074	0.0969171	0.0305995	0.0148491	0.0236907	1	1.04638	0.837796	0.301261	0.0809364	0.0277108	0.013892	0.0125159	1	1.01264	0.690551	0.294657	0.0603455	0.029312	0.0126617	0.00687609	1
O15379	1	1.01134	0.815873	0.492795	0.21439	0.0926054	0.00933944	0.0168784	1	1.12019	0.817112	0.63482	0.219697	0.0846603	0.0190464	0.0147169	1	0.930434	0.788357	0.480821	0.314562	0.0935574	0.0324669	0.0143067	1	1.22719	1.05075	0.706052	0.237232	0.153912	0.0377213	0.0405161	1	1.12952	0.68562	0.599897	0.346517	0.125244	0.0090016	0.010966	1	0.988337	0.713401	0.569899	0.279922	0.0823495	0	0.00204911	1
O15381	1	0.708923	0.441079	0.159136	0	0	0	0	1	0.75793	0.464967	0.232824	0.0709943	0.0181092	0.0238998	0.0182895	NA	NA	NA	NA	NA	NA	NA	NA	NA	NA	NA	NA	NA	NA	NA	NA	1	0.857778	0.543389	0	0	0	0	0	1	0.764561	0.455862	0.219994	0.0499689	0.0562056	0	0.0194859	NA
O15382	1	0.940166	1.01125	0.786503	0.583183	0.459701	0.510465	0.434027	1	0.979584	0.844602	0.798627	0.569865	0.501323	0.513214	0.345084	1	0.724855	0.693982	0.582415	0.540845	0.515768	0.409228	0.223041	1	1.00853	1.04746	0.858418	0.552448	0.499668	0.46939	0.428481	1	0.950205	0.869229	0.818656	0.652396	0.529893	0.578445	0.435682	1	0.963074	0.899552	0.775159	0.570813	0.467581	0.45288	0.348974	1
O15394	1	1.0559	1.11508	1.19282	0.903399	0.854584	1.20884	1.33358	1	0.96562	1.06999	1.00413	0.733795	0.726275	1.14744	1.16417	1	1.14947	1.26738	1.18131	0.975186	1.15462	1.7679	1.64966	1	1.10285	1.29038	1.26741	1.00187	0.878833	1.2805	1.40679	1	0.971102	0.955943	0.901444	0.688269	0.780041	1.03206	1.15804	1	0.94436	0.812581	0.939702	0.616129	0.714035	0.964017	0.961506	1
O15397	1	1.06936	0.561659	0.165343	0.0394485	0.0143826	0.0150591	0.00967041	1	0.947	0.554285	0.217669	0.048297	0.0140073	0.0228645	0.0181426	1	0.822422	0.366979	0.174879	0.0822292	0.0399702	0.0357982	0.037517	1	0.93711	0.695029	0.247347	0.0285428	0.0173874	0.0378184	0.0170098	1	0.9089	0.493982	0.111057	0.0186356	0.00634653	0.00429594	0.00612768	1	1.05907	0.56547	0.227634	0.0430421	0.0215979	0.0110633	0.00968899	1
O15400-2	1	1.00503	0.918773	0.615979	0.216936	0.142284	0.134834	0.104467	1	1.14586	1.03494	0.598363	0.199035	0.120595	0.118808	0.0874193	1	0.998402	0.987664	0.690151	0.363211	0.206871	0.184272	0.086818	1	0.989018	0.965317	0.658172	0.304874	0.275814	0.22763	0.204563	1	1.13742	0.924283	0.679564	0.248903	0.160152	0.150871	0.114387	1	1.03652	1.01043	0.648438	0.242077	0.135149	0.124128	0.104131	1
O15427	1	1.25325	1.30528	1.12189	0.59224	0.503144	0.994619	1.27227	1	1.13662	1.2122	1.00932	0.514496	0.397259	0.750554	0.94658	1	0.999172	1.03699	0.956658	0.680391	0.696145	1.18176	1.66986	1	1.09428	1.26426	1.23056	0.948856	0.570887	1.04358	1.40774	1	1.01241	0.809516	0.766276	0.515609	0.495043	0.69749	0.988141	1	0.988668	0.80347	0.956408	0.466985	0.439671	0.686693	0.794658	1
O15446	1	0.931806	0.775206	0.623509	0.50253	0.752821	0.64325	0.838661	1	1.17301	0.833245	1.03125	0.98268	0.984001	0.851961	0.633329	1	0.977703	0.837649	0.685861	0.684972	0.625984	0.576356	0.659585	1	1.13514	0.915513	0.807247	0.679123	0.856096	0.391543	0.74883	1	1.0246	0.691096	0.568729	0.781981	0.712571	0.673798	0.838248	1	0.909409	0.650886	0.498591	0.711811	0.634521	0.345342	0.528877	1
O15479	NA	NA	NA	NA	NA	NA	NA	NA	NA	NA	NA	NA	NA	NA	NA	NA	1	5.10261	1.2817	4.55224	2.94547	2.11917	0.891478	0.802061	NA	NA	NA	NA	NA	NA	NA	NA	NA	NA	NA	NA	NA	NA	NA	NA	NA	NA	NA	NA	NA	NA	NA	NA	1
O15481	NA	NA	NA	NA	NA	NA	NA	NA	NA	NA	NA	NA	NA	NA	NA	NA	1	1.18037	1.15875	0.346533	0.0668778	0	0	0.0209652	NA	NA	NA	NA	NA	NA	NA	NA	NA	NA	NA	NA	NA	NA	NA	NA	NA	NA	NA	NA	NA	NA	NA	NA	1
O15498	1	1.33595	1.45134	1.28649	0.608722	0.393137	0.136359	0.0646504	1	1.16717	1.21008	1.1465	0.543696	0.307417	0.140947	0.0578391	1	0.94217	1.08633	0.893189	0.552291	0.324535	0.162918	0.101268	1	1.14159	1.54603	1.33528	0.719941	0.443443	0.132663	0.0872841	1	0.988345	1.38721	1.03401	0.587119	0.30297	0.135776	0.0541543	1	1.12554	1.14404	1.11321	0.488287	0.35993	0.137787	0.036978	1
O15504-2	1	1.10637	0.847638	0.540587	0.213352	0.158144	0.15854	0.240953	1	1.40396	0	1.06417	0.312887	0	0.386056	0	NA	NA	NA	NA	NA	NA	NA	NA	NA	NA	NA	NA	NA	NA	NA	NA	1	1.0087	0.562726	0.398151	0.175214	0.105953	0.168488	0.152722	1	0.76111	0.901305	0	0.190699	0.23708	0.0917687	0.0959024	NA
O15511	1	1.06133	1.10673	1.03164	0.623146	0.578677	0.497908	0.325222	1	1.08866	0.928002	0.984432	0.645347	0.529589	0.469066	0.222432	1	0.771659	0.905309	0.696619	0.647766	0.54269	0.417557	0.168313	1	0.965615	1.04841	1.06929	0.779243	0.580193	0.547745	0.311628	1	0.923361	1.16415	1.08845	0.779551	0.615052	0.577498	0.306571	1	1.08427	1.05889	1.10313	0.708414	0.675851	0.623868	0.314504	1
O15514	NA	NA	NA	NA	NA	NA	NA	NA	1	1.72142	1.62211	0.519405	0.366823	0.248897	0.376794	0.160285	1	3.63867	0.754254	0.830561	0.470657	0.346915	0.245068	0.0508575	1	1.04918	0.868011	0.649357	0.377983	0.379082	0.241729	0.147261	NA	NA	NA	NA	NA	NA	NA	NA	1	1.35446	1.30167	1.01776	0.363579	0.337037	0.25073	0.0720619	1
O15523	1	1.31616	0.962469	0.449486	0.165256	0.0925387	0.0804261	0.100852	1	1.1427	0.951629	0.389564	0.123096	0.0607643	0.0833715	0.0908816	1	1.0965	0.791674	0.482912	0.352193	0.189394	0.186216	0.158098	1	0.806226	0.731159	0.379097	0.152561	0	0.0588286	0.0942248	1	1.2424	0.891073	0.289379	0.105769	0.103067	0.0440162	0.0720437	1	1.02384	0.662197	0.219821	0.0966305	0.0535809	0.0727455	0.0827781	1
O15530-3	1	1.23453	0.9254	0.496933	0.0572798	0.0274612	0.0226621	0.0230339	1	0.985205	0.94397	0.48897	0.0570314	0.0236222	0.0224395	0.0202707	1	0.876166	0.784179	0.333936	0.0606906	0.0212941	0.0235128	0.0184885	1	1.28694	1.22668	0.654547	0.0577455	0.0303535	0.0234472	0.0193989	1	0.986708	0.964744	0.37442	0.0520527	0.0191309	0.0137849	0.0147308	1	1.04174	0.977139	0.447685	0.0514888	0.0192388	0.0136246	0.0119328	1
O15533-4	1	0.969615	0.796656	0.629594	0.217447	0.0547789	0.035716	0	1	1.21501	1.24557	0.537482	0.182605	0.0528299	0.0525855	0.0408649	NA	NA	NA	NA	NA	NA	NA	NA	NA	NA	NA	NA	NA	NA	NA	NA	1	0.905291	0.558608	0.529081	0.19722	0.0523391	0.0252414	0.0209679	1	0.762687	0.995355	0.515327	0.235466	0.129732	0.0717207	0	NA
O15541	1	1.04691	1.23492	1.04466	0.559942	0.488178	0.517845	0.619129	1	0.955157	1.00346	0.949023	0.492494	0.330761	0.346223	0.270967	1	0.821758	0.870786	0.759684	0.563795	0.376464	0.383001	0.12831	1	0.901738	0.986461	1.01029	0.664549	0.485005	0.479079	0.561245	1	0.997954	1.09879	0.930914	0.743758	0.546085	0.558682	0.658656	1	0.946763	0.950365	0.852972	0.465507	0.35725	0.330418	0.394844	1
O15553	NA	NA	NA	NA	NA	NA	NA	NA	1	1.31483	0.918602	0.411091	0.218566	0.132207	0.115692	0.213431	NA	NA	NA	NA	NA	NA	NA	NA	NA	NA	NA	NA	NA	NA	NA	NA	NA	NA	NA	NA	NA	NA	NA	NA	1	1.1042	0.962177	0.38793	0.0985771	0.143155	0.119637	0.155624	NA
O43143	1	1.01187	1.08906	1.0893	0.556294	0.338327	0.0738137	0.0552894	1	1.09381	1.01648	1.30253	0.638833	0.284561	0.0943035	0.0550928	1	0.947278	1.00623	0.923114	0.560567	0.276626	0.0867263	0.0543689	1	1.06226	1.2015	1.24994	0.655664	0.411469	0.0794368	0.0588287	1	0.994865	1.18827	1.16682	0.643926	0.398074	0.0809908	0.060305	1	1.05127	1.04778	1.13331	0.566942	0.362082	0.0814293	0.0475617	1
O43148	1	1.16471	1.15707	1.09593	0.536089	0.373479	0.127978	0.0454177	1	1.0737	1.09178	1.03813	0.572969	0.319944	0.20455	0.0529646	1	0.907717	0.936595	0.815309	0.559937	0.36237	0.144644	0.0407057	1	1.0267	1.10743	1.04329	0.64521	0.389312	0.145955	0.0557151	1	0.917236	1.11678	0.945376	0.573801	0.353949	0.144738	0.0350149	1	1.05449	1.06495	0.98924	0.541737	0.417076	0.278399	0.0467304	1
O43149	1	1.08273	1.11637	0.791016	0.157174	0.0790519	0.0516488	0.0783514	1	0.934703	0.895416	0.732635	0.129612	0.0798439	0.0742291	0.134127	1	1.01694	0.973864	0.646943	0.140959	0.0425228	0.0911968	0.13206	1	1.05944	1.21976	0.897368	0.185426	0.0754953	0.0523457	0.0439665	1	0.985292	1.08132	0.726817	0.153646	0.103733	0.0684671	0.122146	1	1.03318	0.913256	0.608581	0.171387	0.184654	0.104573	0.21085	1
O43150	1	1.04785	1.38805	0.745915	0.286814	0.103116	0.0443471	0.0563222	NA	NA	NA	NA	NA	NA	NA	NA	1	0.932136	0.968573	0.482186	0.129905	0.0820732	0.0776057	0.0852531	1	0.972435	0.910591	0.618484	0.282611	0.107371	0.166141	0.114233	1	0.83571	1.23286	0.553632	0.28675	0.0987637	0.0626654	0.0406948	1	1.77464	1.05931	0	0	0	0	0	1
O43156	1	0.981057	0.892931	0.508738	0.101783	0.0766572	0.0422355	0.0297408	1	0.855197	0.711801	0.326017	0.1014	0.0696325	0.0503504	0.0232633	1	0.980262	0.730121	0.286239	0.0537102	0.0074639	0.0305185	0	1	0.939043	0.941566	0.3924	0.0785735	0.0402704	0.0355505	0.0177149	1	1.15797	1.08733	0.363232	0.1238	0.070216	0.0479988	0.026284	1	0.883833	0.764332	0.272388	0.0928589	0.0848482	0.0426783	0.0225291	1
O43164-2	1	0.991512	1.10356	0.962802	0.54468	0.360089	0.473059	0.563035	1	0.946346	0.966501	0.868134	0.469772	0.371421	0.361323	0.590323	1	0.806895	1.02132	0.415621	0.631241	0.39745	0.48091	0.426568	1	1.09495	0.489412	0.775943	0.327053	0.262721	0.323374	0.311009	1	1.02019	1.03091	0.774463	0.53771	0.424826	0.479369	0.587284	1	1.12645	0.823114	0.693791	0.47016	0.38459	0.337068	0.504463	1
O43169	1	0.944687	0.779635	0.592827	0.355539	0.197265	0.22098	0.235362	1	0.982256	0.961865	0.492055	0.205252	0.195292	0.175304	0.196708	1	1.06794	0.656604	0.627479	0.401085	0.230391	0.302327	0.224694	NA	NA	NA	NA	NA	NA	NA	NA	1	1.09772	0.618658	0.439392	0.277909	0.193391	0.165566	0.148046	1	1.17163	1.2601	0.628927	0.394138	0.265582	0.318001	0.358517	1
O43172	1	0.737446	0.979713	0.350393	0.109404	0.063664	0.0200507	0.0405012	NA	NA	NA	NA	NA	NA	NA	NA	NA	NA	NA	NA	NA	NA	NA	NA	NA	NA	NA	NA	NA	NA	NA	NA	1	0.873746	1.07109	0.361206	0.0809774	0.0474404	0.0438409	0.0325042	NA	NA	NA	NA	NA	NA	NA	NA	NA
O43172-2	1	0.949689	0.921666	0.467591	0.12889	0.0399181	0.0208602	0.0186304	1	0.874216	0.747483	0.4019	0.0890297	0.0295077	0.0286173	0.0170747	1	0.902811	0.645791	0.297187	0.104769	0.0329912	0.0369296	0.0271204	1	0.954091	0.846043	0.448658	0.111443	0.0389081	0.0226956	0.0211946	1	0.973212	0.971218	0.472507	0.13444	0.0452428	0.0165061	0.0164797	1	0.939949	0.752339	0.378174	0.0839166	0.0416111	0.0232967	0.0175705	1
O43175	1	0.995889	1.04938	1.08343	0.638119	0.395028	0.0778152	0.0265506	1	0.889653	0.978369	0.896015	0.570626	0.339487	0.0900596	0.0257048	1	0.859294	0.938184	0.824818	0.563272	0.356005	0.0739729	0.0311278	1	1.06383	1.15198	1.16026	0.741948	0.477703	0.0959188	0.0367486	1	0.967728	1.01384	1.01429	0.645534	0.393298	0.0846177	0.0115554	1	0.99029	1.01986	1.00719	0.658124	0.402506	0.0942328	0.0131042	1
O43181	1	1.01183	0.973109	0.933859	0.498985	0.39011	0.404695	0.318985	1	0.820412	0.966307	0.963926	0.593089	0.463616	0.490834	0.442886	1	1.01414	0.90056	0.864184	0.868807	0.844479	0.744331	0.998809	1	0.926032	1.13467	0.943971	0.794734	0.598612	0.565559	0.598975	1	0.783258	0.79415	0.704574	0.474882	0.35032	0.361878	0.336511	1	1.04443	1.02569	0.975228	0.67564	0.502718	0.596557	0.526297	1
O43237	1	1.24089	1.13545	0.968185	0.142406	0.0548626	0.0368226	0.0446707	1	1.20969	0.964195	0.85126	0.126018	0.0373277	0.0348752	0.041922	1	0.931346	0.999613	0.697199	0.121606	0.050506	0.0500866	0.0405473	1	0.945949	0.967892	0.856884	0.188403	0.0936183	0.0913576	0.0834412	1	0.994805	1.08071	0.938423	0.109155	0.0610875	0.0342513	0.052904	1	0.97682	0.923778	0.860284	0.0867238	0.060206	0.0320831	0.0464716	1
O43242	1	1.03751	1.01675	0.99821	0.596165	0.226839	0.0602631	0.0478433	1	1.00445	1.0852	0.927211	0.524533	0.17445	0.0459442	0.0283783	1	0.914433	0.952087	0.831673	0.546792	0.196809	0.0459923	0.031604	1	1.03415	1.10988	1.0587	0.636849	0.268511	0.0685861	0.0748372	1	0.98984	0.979538	0.907765	0.56474	0.248139	0.0465175	0.034705	1	0.939056	1.08186	0.935425	0.563981	0.237561	0.0414493	0.0200035	1
O43251-9	NA	NA	NA	NA	NA	NA	NA	NA	NA	NA	NA	NA	NA	NA	NA	NA	1	1.21352	1.29651	0.584573	0.396804	0.287976	0.189259	0.190446	NA	NA	NA	NA	NA	NA	NA	NA	NA	NA	NA	NA	NA	NA	NA	NA	NA	NA	NA	NA	NA	NA	NA	NA	1
O43252	1	0.998698	1.22322	1.13134	0.39274	0.119387	0.0871038	0.0648791	1	1.09165	1.03805	1.03251	0.312774	0.105805	0.0639005	0.0343563	1	0.85037	0.910555	0.673617	0.286774	0.0490255	0.0420933	0.023456	1	0.880003	1.02839	0.891641	0.370549	0.135551	0.0570279	0.0512374	1	0.9892	1.15591	1.04996	0.426675	0.13736	0.0869874	0.0605191	1	0.922052	0.966351	0.888054	0.317212	0.126822	0.0595485	0.0276149	1
O43257	1	0.765218	0.696448	0.606731	0.179179	0.0638554	0.0448315	0.0761578	NA	NA	NA	NA	NA	NA	NA	NA	NA	NA	NA	NA	NA	NA	NA	NA	NA	NA	NA	NA	NA	NA	NA	NA	1	0.958979	0.886318	0.667566	0.161527	0.0950914	0.0675741	0.0588922	NA	NA	NA	NA	NA	NA	NA	NA	NA
O43264	1	1.14491	0.939099	0.382165	0.0681811	0.0172403	0.0166876	0.0142799	1	1.13935	0.995757	0.336576	0.0822084	0.0315268	0.0340075	0.0192189	1	0.999961	0.674767	0.253337	0.0892315	0.0333063	0.0298476	0.0261679	1	1.13775	0.990255	0.444656	0.115733	0.0399595	0.0193784	0.0266978	1	0.945177	0.974597	0.302701	0.0508628	0.0221265	0.00982281	0.006551	1	1.07545	1.03443	0.361181	0.0770879	0.0335493	0.0169048	0.0228332	1
O43278-2	1	1.34612	1.08915	1.01379	0.27572	0.144268	0.195536	0.170522	NA	NA	NA	NA	NA	NA	NA	NA	1	0.784746	0.770928	0.527835	0.511009	0.204666	0.218094	0.242034	NA	NA	NA	NA	NA	NA	NA	NA	1	0.793979	1.1599	0.697596	0.478691	0.156925	0.160911	0.185707	NA	NA	NA	NA	NA	NA	NA	NA	1
O43290	1	0.975778	0.877279	0.715703	0.395984	0.2633	0.185682	0.242168	1	0.860032	0.835409	0.582135	0.384726	0.228782	0.203425	0.246776	1	0.89053	0.698461	0.499928	0.357751	0.19417	0.211506	0.213268	1	1.12222	0.874147	0.684476	0.45118	0.258324	0.175478	0.25272	1	0.952156	0.925094	0.683723	0.452813	0.316643	0.22377	0.296877	1	0.97918	0.826938	0.660501	0.453309	0.359861	0.234792	0.319495	1
O43303-2	NA	NA	NA	NA	NA	NA	NA	NA	1	0.848731	0.906541	0.470293	0.146868	0.0792861	0.0357141	0.0336738	NA	NA	NA	NA	NA	NA	NA	NA	NA	NA	NA	NA	NA	NA	NA	NA	NA	NA	NA	NA	NA	NA	NA	NA	1	1.07534	0.890703	0.567107	0.16755	0.0827361	0.0314488	0.0359439	NA
O43310	1	0.932123	1.06623	0.816519	0.378829	0.106702	0.0669139	0.0441425	1	0.824036	0.900363	0.657364	0.140088	0.0291883	0.0211392	0.0203319	1	1.7955	1.30391	0.845801	0.423257	0.0849499	0.0486876	0.0416939	1	1.11827	1.17874	1.13758	0.29372	0.133982	0.0681591	0.0967631	1	1.02636	1.09709	0.866886	0.396016	0.14767	0.0392042	0.0350026	1	0.879349	0.872672	0.620558	0.177333	0.0546981	0.0151307	0.00437273	1
O43314-2	1	1.5009	1.13104	1.39357	0.564563	0.107425	0.0570029	0.0450213	1	1.0454	1.01056	0.85058	0.328128	0.0693876	0.0501804	0.0471136	1	1.02859	1.03751	0.853104	0.462363	0.0742701	0.0428534	0.0300563	1	1.06722	1.17619	1.14518	0.499256	0.108727	0.0470928	0.0421504	1	1.12091	1.06167	0.834372	0.417765	0.0821152	0.0334616	0.034061	1	1.1014	1.00891	0.835409	0.40236	0.0899411	0.051877	0.0558526	1
O43318-2	1	0.959866	0.721348	0.233567	0.0506248	0.0192398	0.0159157	0.0146953	1	0.964495	0.715155	0.235869	0.0544782	0.0160277	0.0164415	0.0148471	1	0.863937	0.557166	0.18705	0.0660756	0.0165542	0.0178451	0.017171	1	1.11459	0.7742	0.24672	0.0610218	0.0263171	0.0299198	0.0338263	1	0.924128	0.827596	0.182569	0.0527999	0.0233091	0.0107689	0.0172223	1	1.00248	0.731835	0.210659	0.0428894	0.0177655	0.00765383	0.0113516	1
O43324-2	1	1.04013	0.799989	0.262624	0.0547404	0.0273599	0.0312332	0.0369856	1	0.875902	0.710735	0.298139	0.0785996	0.0522175	0.0661187	0.0337716	1	0.838084	0.539646	0.208652	0.0835338	0.0303434	0.0238094	0.00906379	1	0.908319	0.73966	0.294551	0.066303	0.0417042	0.0245921	0.0254585	1	0.87693	0.725979	0.205195	0.0391199	0.0218195	0.0198502	0.0301307	1	0.988946	0.619964	0.240565	0.0930829	0.0599508	0.0488588	0.0384894	1
O43353	1	1.14248	0.997717	0.913416	0.38163	0.215671	0.193028	0.219072	1	0.998265	0.967401	0.754952	0.277903	0.165256	0.148639	0.133693	1	0.902426	0.767499	0.525654	0.338114	0.146009	0.0809105	0.0862317	1	0.81385	0.766753	0.563778	0.232262	0.172709	0.0876277	0.0844564	1	1.1361	0.905313	0.875648	0.34959	0.26107	0.166553	0.182892	1	1.06646	0.979401	0.748201	0.276525	0.209879	0.150077	0.129329	1
O43379	NA	NA	NA	NA	NA	NA	NA	NA	1	0.859518	0.876784	0.400055	0.114459	0.0710693	0.04985	0.0503342	NA	NA	NA	NA	NA	NA	NA	NA	NA	NA	NA	NA	NA	NA	NA	NA	NA	NA	NA	NA	NA	NA	NA	NA	1	0.927151	0.488748	0.334802	0.11799	0.0448376	0.0196556	0.0276611	NA
O43390	1	0.845132	0.670231	0.251244	0.0815976	0.0303139	0.0235059	0.0199205	1	0.860033	0.670808	0.239764	0.0713823	0.0316855	0.0323536	0.0222547	1	0.962269	0.621147	0.201394	0.0826293	0.0289086	0.030875	0.0237473	1	0.880623	0.673653	0.26733	0.0808762	0.0467768	0.0295599	0.0317221	1	0.921195	0.77281	0.249354	0.0904929	0.0414435	0.0164682	0.0192287	1	0.944682	0.741404	0.23342	0.0854647	0.0477845	0.0249317	0.0242102	1
O43395	1	0.929221	0.826003	0.382007	0.131598	0.107221	0.0756943	0.0905651	1	0.956241	0.766971	0.352347	0.123297	0.077468	0.0604939	0.0576756	1	0.869643	0.626863	0.262118	0.144043	0.0763239	0.0891606	0.0671492	1	1.00124	0.855051	0.38531	0.129825	0.069638	0.0481311	0.0621135	1	1.00967	0.809513	0.389063	0.20431	0.161627	0.1088	0.139865	1	0.954308	0.774495	0.356605	0.160019	0.122046	0.0760268	0.0865114	1
O43396	1	1.12665	0.936834	0.481456	0.0720827	0.0280405	0.0203205	0.0156562	1	0.991566	0.864933	0.476613	0.0680181	0.0203223	0.0224848	0.0161595	1	0.697695	0.722918	0.236119	0.0492605	0.0130164	0.0130956	0.0130104	1	1.19696	1.04183	0.633357	0.0664256	0.0245935	0.0151937	0.0207003	1	1.05759	1.00336	0.47923	0.069634	0.0233773	0.0132899	0.0131882	1	0.934236	0.829216	0.42666	0.0607264	0.0240203	0.0101856	0.00756417	1
O43399	1	1.4697	1.34237	1.44993	0.983215	0.807748	0.915744	1.20395	1	1.17727	1.19419	1.14159	0.681267	0.574666	0.666971	0.879023	1	1.11186	1.38744	1.24492	0.949387	0.812071	0.911228	0.683453	1	1.22204	1.24928	1.1937	0.816263	0.613385	0.731939	0.969879	1	1.14608	1.02117	1.05035	0.686949	0.583391	0.617055	0.775282	1	1.1101	1.09028	1.05189	0.671163	0.605679	0.645498	0.883569	1
O43399-2	NA	NA	NA	NA	NA	NA	NA	NA	NA	NA	NA	NA	NA	NA	NA	NA	NA	NA	NA	NA	NA	NA	NA	NA	1	1.13056	1.28513	1.22236	0.532709	0.489675	0.483377	0.617179	NA	NA	NA	NA	NA	NA	NA	NA	NA	NA	NA	NA	NA	NA	NA	NA	NA
O43402	NA	NA	NA	NA	NA	NA	NA	NA	NA	NA	NA	NA	NA	NA	NA	NA	NA	NA	NA	NA	NA	NA	NA	NA	1	0.560549	0.548541	0.343494	0.309129	0.22723	0.232427	0.337632	NA	NA	NA	NA	NA	NA	NA	NA	NA	NA	NA	NA	NA	NA	NA	NA	NA
O43414-3	1	1.00796	1.10518	0.912051	0.572367	0.302061	0.0708299	0.0205577	1	0.917593	1.00584	0.894542	0.523338	0.228314	0.0694327	0.0251478	1	0.800612	0.774438	0.604722	0.415368	0.233776	0.0664875	0.0168606	1	1.03632	1.07383	0.980606	0.60428	0.28985	0.062	0.0400775	1	0.886124	1.06774	0.842535	0.56809	0.249931	0.0603737	0.00663671	1	0.959725	0.968498	0.877149	0.489332	0.222484	0.0702682	0.015098	1
O43426-4	1	1.12793	1.52005	0.596612	0.23032	0.0803273	0.0567908	0.0583877	1	1.0888	1.23143	0.624355	0.118409	0.0458743	0.03132	0.0280816	1	1.0762	0.852586	0.276155	0.167689	0.0169868	0	0.0118952	1	0.711257	0.852792	0.498673	0.320145	0	0	0	1	1.11945	1.25221	0.64113	0.122241	0.0758328	0.0509401	0.0664846	1	1.02894	1.18384	0.535036	0.0968811	0.0502617	0.0268174	0.0202315	1
O43427-2	1	0.939988	0.888318	0.710619	0.135557	0.0237641	0.0186717	0.0140974	1	1.12472	1.26964	0.703232	0.182482	0.0337751	0.022314	0.0230828	1	1.01193	0.906248	0.623366	0.203445	0.0427686	0.0361634	0.0228308	1	1.02424	1.16944	0.861226	0.220403	0.0377402	0.00974193	0.0266371	1	0.936876	0.827948	0.607278	0.127779	0.0244062	0.00680044	0.00524782	1	0.976641	1.11545	0.686529	0.171904	0.0379865	0.0086401	0.00953761	1
O43432	1	0.957554	0.48263	0.223236	0.0560605	0.0284449	0.0296007	0.0272829	1	0.982315	0.421009	0.184221	0.050325	0.0210791	0.0272192	0.0261934	1	0.840108	0.710319	0.390487	0.160038	0.068353	0.0692222	0.052755	1	0.933069	0.750305	0.572884	0.196137	0.0880183	0.0762833	0.070062	1	0.93988	0.4179	0.168999	0.0543951	0.0339856	0.0226117	0.0206106	1	1.00925	0.36657	0.16343	0.047476	0.0309995	0.0181643	0.0254935	1
O43447	1	1.00693	0.986643	0.766712	0.115493	0.0256782	0.0169657	0.0135895	1	0.989823	0.941685	0.680806	0.091639	0.0219697	0.0187534	0.013321	1	0.796738	0.731471	0.427342	0.0977799	0.0144096	0.0176526	0.0139708	1	0.934396	0.997778	0.822416	0.142033	0.0239947	0.0192323	0.0184033	1	0.937734	0.942987	0.650649	0.0955782	0.0183896	0.00581329	0.00757214	1	0.938851	0.92091	0.613624	0.0824667	0.0186422	0.00818233	0.00784619	1
O43464	1	1.11655	1.14161	0.89948	0.503959	0.278158	0.171168	0.084991	1	0.921533	0.983991	0.8392	0.342056	0.185514	0.136172	0.062531	1	0.915096	0.882059	0.65814	0.396043	0.22827	0.186553	0.0733819	1	1.06945	1.13126	0.950139	0.428554	0.242082	0.152326	0.0829423	1	0.965861	1.03508	0.847227	0.463975	0.263131	0.159974	0.0686995	1	1.0018	0.90906	0.7415	0.33466	0.228456	0.123126	0.0791146	1
O43488	1	1.09556	1.12299	1.00461	0.222401	0.0382668	0.0198114	0.0158424	1	0.978745	1.0006	0.966109	0.139672	0.0323143	0.01876	0.0232039	1	0.696848	0.870403	0.703623	0.12756	0.0156855	0.00807744	0.0075753	1	1.05915	1.12617	1.18108	0.23739	0.0293473	0.0178726	0.0173774	1	1.02447	1.1208	1.08027	0.246931	0.0338073	0.0138564	0.00692556	1	0.967859	0.964772	0.866741	0.140212	0.0275933	0.00860731	0.00313904	1
O43491	1	1.05772	1.06338	0.975824	0.205808	0.101012	0.0908276	0.127472	1	1.07648	1.08644	0.9314	0.192553	0.0905496	0.0916929	0.125949	1	0.89811	0.963178	0.720343	0.213657	0.0833827	0.0871567	0.108272	1	1.02153	1.12148	0.985682	0.237292	0.0852387	0.0758176	0.0997109	1	1.06107	1.01605	0.903041	0.207704	0.108649	0.0847358	0.153236	1	1.05318	1.07664	0.95117	0.204907	0.120051	0.100949	0.20407	1
O43491-4	NA	NA	NA	NA	NA	NA	NA	NA	NA	NA	NA	NA	NA	NA	NA	NA	1	0.534093	1.1566	0.915087	0.197153	0.0825596	0.087582	0.017091	1	1.16269	1.38751	1.21828	0.191087	0.118897	0.0751722	0.152116	NA	NA	NA	NA	NA	NA	NA	NA	NA	NA	NA	NA	NA	NA	NA	NA	1
O43493	1	0.950934	1.32382	0.993155	0.179658	0.109232	0.124565	0.0977293	1	1.29167	1.20661	1.05584	0.288718	0.17665	0.128016	0.0837176	1	1.01764	1.33827	0.789399	0.25599	0.116062	0.164454	0.107807	1	0.866714	1.33743	0.824001	0.268538	0.132269	0.128551	0.14633	1	0.935853	1.10898	0.709312	0.173227	0.0849047	0.0642891	0.0655202	1	0.960951	1.09534	0.879567	0.220959	0.137448	0.0787659	0.0634389	1
O43504	NA	NA	NA	NA	NA	NA	NA	NA	NA	NA	NA	NA	NA	NA	NA	NA	1	0.716825	0.391625	0.44648	0.408592	0.229031	0.205271	0.315167	1	1.48498	1.10151	0.732328	0.355426	0.47293	0.425024	0.46208	NA	NA	NA	NA	NA	NA	NA	NA	NA	NA	NA	NA	NA	NA	NA	NA	1
O43516	1	1.03863	1.05261	0.980341	0.511264	0.413957	0.28578	0.231267	1	0.986543	1.02045	0.847084	0.441865	0.375831	0.28712	0.260786	1	0.993326	1.03671	0.8067	0.630343	0.587891	0.387315	0.693635	1	1.00427	1.07787	0.925042	0.691339	0.506222	0.323352	0.327118	1	0.978197	0.996379	0.935053	0.564701	0.445011	0.326398	0.26808	1	0.98015	1.02771	0.82941	0.508775	0.39414	0.311932	0.263333	1
O43566	1	0.992302	0.868686	0.414357	0.115931	0.0564015	0.0522331	0.0447936	1	0.919298	0.66231	0.931103	0.104039	0.0524812	0.036637	0.0201224	1	0.938204	0.554567	0.208994	0.0628579	0.0281593	0.023659	0.023621	1	1.01879	0.680059	0.35241	0.0757192	0.0446685	0.0286741	0.0298036	1	0.971437	0.773254	0.334864	0.111107	0.0560353	0.0204549	0.0175778	1	0.893692	0.487632	0.269704	0.10311	0.045482	0.0214246	0.0266305	1
O43567	NA	NA	NA	NA	NA	NA	NA	NA	NA	NA	NA	NA	NA	NA	NA	NA	1	0.806355	0.970647	0.61193	0.414031	0.262017	0.158469	0.0990604	NA	NA	NA	NA	NA	NA	NA	NA	NA	NA	NA	NA	NA	NA	NA	NA	NA	NA	NA	NA	NA	NA	NA	NA	1
O43583	1	0.833734	1.00467	0.905149	0.671188	0.514416	0.514724	0.409432	1	1.03542	0.943175	0.911296	0.671417	0.513492	0.46035	0.323675	1	0.901021	0.991104	0.899176	0.688344	0.563897	0.498606	0.283623	1	0.918432	1.06985	1.00774	0.803355	0.575158	0.56736	0.46536	1	0.859289	0.995253	0.828348	0.734394	0.549386	0.596187	0.41554	1	1.02846	0.941096	0.954254	0.727218	0.555724	0.516633	0.318865	1
O43586	1	1.17577	0.768406	0.446625	0.15267	0.0606092	0.0283301	0.0280721	1	0.974772	0.706776	0.369544	0.110026	0.0536642	0.0246718	0.0221445	1	0.919625	0.522455	0.23002	0.0265026	0.00874261	0.0217918	0.0125108	1	1.00233	0.615658	0.357323	0.0753895	0.0457821	0.032553	0.0240252	1	1.00971	0.749632	0.358648	0.148066	0.0582629	0.0153367	0.0150999	1	1.0315	0.695141	0.423884	0.107876	0.0568375	0.0156679	0.00786605	1
O43592	1	0.979506	0.947811	0.270098	0.0664046	0.0300854	0.0256968	0.0180772	1	0.913224	0.861493	0.312881	0.0717357	0.0306639	0.0324018	0.0154359	1	0.831044	0.640818	0.174316	0.0615618	0.0216081	0.0303488	0.0424279	1	0.986578	0.88495	0.335979	0.065656	0.0250918	0.0241186	0.030832	1	0.838119	0.875693	0.239571	0.0591538	0.0283258	0.0190335	0.0171884	1	0.846939	0.847143	0.257055	0.0634709	0.0348619	0.0170801	0.012796	1
O43598	1	1.01517	1.14914	1.1147	0.913354	0.8582	1.06069	1.53087	1	0.914526	1.0972	1.15453	0.855593	0.955578	1.19702	1.68261	1	0.813809	0.949102	0.896829	0.698778	0.668738	0.74679	0.760206	1	0.940473	1.09453	1.13965	0.901011	0.680152	0.990199	1.0244	1	1.25226	1.19523	1.41767	1.11327	1.04617	1.27036	1.44916	1	1.03299	1.21543	1.36974	1.07536	0.936437	1.38874	1.58074	1
O43615	1	1.01125	1.10192	0.614723	0.115809	0.042737	0.0222806	0.0232785	1	0.98345	0.877493	0.512769	0.0588873	0.0271245	0.0173094	0.0151772	1	1.06206	0.842495	0.514327	0.228643	0.198023	0.164241	0.0693279	1	1.09195	1.09853	0.568374	0.152078	0.0831045	0.0491303	0.0535365	1	0.939275	1.00511	0.540239	0.108019	0.0465521	0.0164752	0.0225422	1	1.03933	0.74826	0.451364	0.0505157	0.0198267	0.00978393	0.0176643	1
O43617	1	1.08767	1.0956	0.669768	0.420036	0.209717	0.0725721	0.0578132	1	1.02783	0.971865	0.792377	0.451422	0.184098	0.089439	0.0372051	1	0.866954	0.843439	0.577183	0.40417	0.181824	0.0584719	0.0387039	1	1.02296	1.10021	0.753308	0.509501	0.251688	0.0837882	0.0566505	1	1.03851	1.25738	0.799539	0.570882	0.254934	0.0585152	0.0346861	1	1.3401	1.14875	0.972394	0.571655	0.221475	0.0990469	0.0363338	1
O43633	1	1.0992	1.32381	1.43391	0.901059	0.489691	0.123896	0.0912689	1	0.907105	1.11485	1.30285	0.712059	0.356758	0.118477	0.0633858	1	0.975366	1.10221	1.09345	0.58791	0.348051	0.105486	0.0621178	1	1.15331	1.3257	1.29052	0.809013	0.422036	0.164303	0.205739	1	0.931038	1.26334	1.25674	0.796606	0.424075	0.116846	0.0744179	1	1.07505	1.14053	1.42191	0.763338	0.403126	0.121506	0.0429811	1
O43639	1	0.988474	0.722452	0.274541	0.0750139	0.0159797	0.0163735	0.0162694	1	0.967721	0.585815	0.149039	0.0483742	0.0164977	0.0204578	0.009017	1	0.971471	0.471494	0.178079	0.0762472	0.0147053	0.0336271	0.0186024	1	0.91482	0.710832	0.243868	0.0777213	0.0372576	0.0239263	0.0279083	1	0.974362	0.698881	0.229819	0.0565385	0.0187584	0.00813634	0.0144473	1	0.912276	0.560803	0.142544	0.0467271	0.0195481	0.0161798	0.0135502	1
O43660	1	0.942939	0.781358	0.484292	0.28236	0.234988	0.218597	0.248831	1	0.832447	0.679033	0.467268	0.284338	0.137848	0.193341	0.16153	1	1.01638	0.739105	0.41124	0.285762	0.180016	0.233829	0.141557	1	1.02517	0.858545	0.504433	0.273992	0.213308	0.166786	0.233543	1	0.99211	0.806757	0.464638	0.369556	0.281931	0.304859	0.34928	1	0.869992	0.644632	0.471802	0.275362	0.248313	0.214141	0.238455	1
O43663-3	1	1.19866	2.52171	0.419417	0.445113	0.255285	0.204904	0.498114	1	0.656133	0.472646	0.307539	0.0586086	0.0574489	0.0803523	0.0547999	1	0.983326	0	0	0	0	0	0	1	1.22523	0	0	0	0	0	0	1	0.728879	0.931739	0.630396	0.104366	0.25835	0.0897889	0.454126	1	1.07581	0.425291	0.269183	0.0727136	0.0465402	0	0.0466114	NA
O43665-2	1	1.06575	1.02333	0.787019	0.245039	0.0867549	0.0683042	0.0562327	1	0.959318	1.00762	0.799851	0.202257	0.0760898	0.0568851	0.0409772	1	0.815452	0.832829	0.5523	0.22012	0.0879139	0.0605594	0.0491647	1	1.07209	0.964651	0.765833	0.258082	0.0937261	0.0602403	0.0525924	1	0.921437	0.983155	0.777049	0.248277	0.0903048	0.061976	0.0540576	1	0.939712	0.884297	0.74923	0.200375	0.0751432	0.0429854	0.0336075	1
O43670-2	1	1.00982	1.01593	0.908894	0.462669	0.566484	0.420125	0.370369	1	0.88731	0.858468	0.862232	0.578619	0.383475	0.345891	0.171221	1	0.856212	0.860824	0.7402	0.665332	0.562925	0.453636	0.11187	1	0.939631	1.08092	1.05198	0.702305	0.617613	0.518966	0.49776	1	0.923505	1.09415	0.754419	0.77565	0.596326	0.550627	0.44926	1	0.922946	0.86831	0.805075	0.568415	0.449977	0.379513	0.259853	1
O43678	1	1.01108	0.840784	0.612716	0.236315	0.112544	0.0970538	0.0911337	1	0.778114	0.611655	0.519242	0.178372	0.0714122	0.0797531	0.0567209	1	0.67483	0.449113	0.41363	0.260321	0.0978868	0.0954219	0.0720886	1	0.915356	0.931271	0.60715	0.292302	0.106155	0.0900342	0.0910551	1	0.841438	0.683304	0.497887	0.226679	0.106653	0.107697	0.0996364	1	0.820652	0.518394	0.434335	0.177537	0.0860499	0.0560564	0.0407221	1
O43681	1	1.13105	1.23677	1.09961	0.502726	0.238096	0.121953	0.0302958	1	1.05278	1.11466	1.01094	0.447904	0.213876	0.120033	0.0355261	1	0.876049	0.988614	0.776789	0.502224	0.254849	0.16535	0.0246856	1	1.18292	1.2568	1.26235	0.605595	0.293643	0.136846	0.0521834	1	1.03379	1.05779	0.986784	0.468456	0.234068	0.124038	0.0226199	1	1.11068	1.15714	1.0906	0.515442	0.292832	0.181693	0.0328651	1
O43684-2	1	0.95476	0.951346	0.90044	0.624033	0.410747	0.230729	0.0443682	1	0.999801	1.08451	0.892843	0.592817	0.371821	0.240761	0.0463267	1	0.939006	0.880566	0.792114	0.593325	0.448554	0.227515	0.0536322	1	1.21267	1.08476	1.07857	0.68055	0.491031	0.231225	0.0656476	1	1.08628	0.978829	0.966952	0.686559	0.487364	0.251624	0.0296742	1	0.955885	1.03537	0.884849	0.614845	0.444817	0.26504	0.034592	1
O43704	1	1.43916	1.21342	0.603033	0.189191	0.0512188	0.0318094	0.0424319	NA	NA	NA	NA	NA	NA	NA	NA	1	0.892723	0.913787	0.195158	0.0810788	0.0718688	0.0417621	0.0250255	NA	NA	NA	NA	NA	NA	NA	NA	1	1.01493	1.03747	0.456886	0.0271178	0.0207741	0	0.0286417	NA	NA	NA	NA	NA	NA	NA	NA	1
O43707	1	0.997091	1.05574	1.34481	0.963828	0.675749	0.0710019	0.0433443	1	0.988431	1.10434	1.1032	0.826484	0.644147	0.0809464	0.0491393	1	1.26655	1.4484	1.58834	1.14446	0.763597	0.0852968	0.0582756	1	1.06437	1.20721	1.39546	0.96083	0.690623	0.0772696	0.055817	1	0.934927	1.05145	1.12522	0.881302	0.706473	0.0593224	0.019871	1	0.999408	1.18864	1.2553	0.956485	0.766184	0.0790699	0.0314766	1
O43708	1	1.00348	1.1064	0.930151	0.435907	0.128185	0.0345238	0.0327962	1	0.934065	0.940044	0.951355	0.417445	0.0837899	0.0343288	0.0189889	1	0.808094	0.838541	0.651307	0.354875	0.0824593	0.0365455	0.0196774	1	1.07977	1.23279	1.02624	0.478893	0.192277	0.0387441	0.0298729	1	0.880303	1.11781	0.82718	0.535113	0.11931	0.0320286	0.0170488	1	1.06801	0.995817	1.01387	0.421647	0.0973313	0.0188311	0.0193389	1
O43709	1	0.978903	0.924951	0.625453	0.274807	0.121954	0.0794824	0.0206108	1	0.768828	0.785277	0.729448	0.400117	0.131933	0.104282	0.0571706	1	0.827106	0.567363	0.689105	0.340722	0.149089	0.0707881	0	1	0.844963	0.89363	0.831968	0.334174	0.16186	0	0.0302768	1	0.777774	0.836365	0.61018	0.31718	0.134549	0.0258098	0.0375175	1	0.863827	0.865585	0.70127	0.406256	0.164713	0.0999938	0.067019	1
O43719	1	0.921644	0.498202	0.15337	0.0362718	0.0141011	0.0168086	0.0139895	1	1.27018	0.554454	0.221165	0.052823	0.0252131	0.0312152	0.023408	1	0.801436	0.35665	0.13162	0.0607225	0.0257818	0.03979	0.0206655	1	1.00094	0.647355	0.253643	0.069527	0.0422078	0.0351072	0.0348815	1	0.90853	0.388306	0.117359	0.0339585	0.0177624	0.00912258	0.0111927	1	0.880121	0.47908	0.136852	0.0415162	0.0252476	0.0141254	0.01644	1
O43747	1	1.21109	1.03371	0.450219	0.114936	0.0560035	0.0345452	0.036905	1	0.984801	0.892003	0.424992	0.0958432	0.0389593	0.0357067	0.0220981	1	0.751978	0.608223	0.188018	0.0617497	0.018433	0.0150212	0.0105218	1	1.07543	1.07926	0.509754	0.106335	0.0379117	0.0202405	0.0237483	1	0.928886	0.922152	0.355284	0.103612	0.0526091	0.0213715	0.0253311	1	1.01722	0.862511	0.370117	0.0904857	0.0478135	0.0264315	0.0177022	1
O43752	1	1.06305	1.17017	0.675734	0.129365	0.103676	0.064483	0.0381959	1	0.917429	1.11989	0.797155	0.261785	0.142508	0.0949009	0.0751458	1	0.974955	0.898676	0.376999	0.165315	0.0409985	0.0379173	0.0117331	1	0	0.820891	0.518654	0	0	0	0	1	0.697347	1.07151	0.469005	0.108065	0.0869646	0.0435446	0.0357985	1	1.04575	1.11854	0.636423	0.17336	0.13459	0.0928742	0.0580571	1
O43759-2	1	1.3265	1.29009	0.694213	0.177224	0.0828829	0.0442956	0.0328326	1	0.919397	0.997061	0.709546	0.196125	0.0922236	0.07191	0.0865056	1	0.723853	0.792282	0.381561	0.1193	0.0496311	0.0423617	0.0152327	1	1.04387	1.16003	0.704959	0.205957	0.0691318	0.0412455	0.0329163	1	1.06019	1.14361	0.633472	0.146171	0.04952	0.0282553	0.0243718	1	1.06971	0.912483	0.691203	0.149779	0.100426	0.0710669	0.0906495	1
O43760	1	1.10434	1.04886	0.697351	0.180091	0.0778435	0.0500331	0.0467452	1	0.964289	0.937241	0.660119	0.165737	0.0652071	0.0485476	0.0469323	1	0.992648	0.84862	0.529672	0.153947	0.0529788	0.0319234	0.0252135	1	1.14059	1.1354	0.802793	0.216313	0.116212	0.0835906	0.0679247	1	1.101	0.956022	0.702291	0.17203	0.0731024	0.0518568	0.0526493	1	1.05689	0.899189	0.699649	0.188002	0.0963762	0.0487078	0.0428979	1
O43765	1	1.26685	1.15799	0.688246	0.125557	0.0627671	0.0443881	0.0405304	1	1.12747	0.975624	0.789317	0.0796467	0.0287803	0.0243137	0.0229382	1	0.730975	0.651514	0.320688	0.0665071	0.0218643	0.0199542	0.0140895	1	0.989604	1.01463	0.665656	0.0822681	0.0357686	0.0179414	0.0220477	1	1.17418	1.18772	0.696355	0.105057	0.0686719	0.0371578	0.0327732	1	1.32087	0.925555	0.730123	0.0638951	0.027803	0.00996659	0.00988944	1
O43768	1	1.13169	1.31431	1.1649	0.651846	0.745673	0.887431	1.13088	1	1.17577	0.998291	1.32875	0.630228	0.69268	0.745062	1.17555	1	0.834297	0.776505	0.811884	0.669616	0.648222	0.758296	1.19254	1	1.08868	1.17199	1.11916	0.948453	0.696604	0.929485	1.25698	1	1.21401	1.03342	1.11432	0.576119	0.614674	0.81974	0.947919	1	1.10956	0.85694	1.03084	0.618899	0.4594	0.685945	0.819781	1
O43776	1	1.02641	1.07047	0.981589	0.50551	0.123164	0.0365548	0.0281397	1	1.01789	1.00444	0.929038	0.452052	0.104392	0.0464953	0.0385165	1	0.786558	0.835836	0.731668	0.495367	0.186128	0.0460181	0.0330537	1	0.930518	1.08673	1.03231	0.565989	0.124653	0.0445256	0.043135	1	1.00814	1.10651	1.02338	0.606383	0.155295	0.0297857	0.0382323	1	0.96692	1.0029	0.967594	0.491922	0.124537	0.0423354	0.0406955	1
O43809	1	0.934614	0.960823	0.725788	0.587131	0.383754	0.06013	0.0301158	1	0.87734	0.886745	0.698892	0.593567	0.278201	0.0804332	0.0205737	1	1.05782	1.00237	0.825874	0.743242	0.404313	0.0943463	0.0295501	1	0.942702	0.973963	0.868776	0.690088	0.459772	0.0865586	0.0439573	1	0.989539	1.15459	0.825711	0.778968	0.472905	0.0726332	0.024723	1	0.899289	0.915389	0.791975	0.650852	0.380305	0.0882029	0.0157418	1
O43813	1	1.08519	1.09358	1.00109	0.622746	0.433727	0.417358	0.183591	1	0.943213	0.993776	1.02097	0.551417	0.384783	0.396913	0.127691	1	0.781982	0.7501	0.607636	0.470487	0.332066	0.291637	0.0383161	1	0.966746	0.995183	1.04686	0.675537	0.536028	0.429695	0.189494	1	0.96056	1.04257	0.840359	0.564477	0.429668	0.445298	0.188668	1	0.968823	1.0389	0.855874	0.536463	0.423385	0.472176	0.152795	1
O43815	1	0.951682	1.03406	0.958678	0.425285	0.140842	0.0560798	0.0419056	1	0.97276	0.946849	0.9237	0.342641	0.0848782	0.0378584	0.0220942	1	0.926491	0.971786	0.822917	0.365146	0.0962747	0.0609292	0.0527164	1	0.957836	1.11033	1.03038	0.491705	0.170831	0.0687388	0.0707893	1	0.943069	0.917109	0.887375	0.412833	0.132474	0.0322061	0.0236861	1	0.885934	0.928395	0.855971	0.325935	0.105358	0.0313835	0.0117658	1
O43818	1	0.838341	0.91141	0.770598	0.697954	0.501888	0.318038	0.245222	1	0.740039	0.829973	0.85724	0.679705	0.2574	0.366269	0.116462	1	0.938765	0.907531	0.705767	0.67298	0.312824	0.284265	0.0957563	1	0.976905	1.05326	0.761764	0.643071	0.379086	0.183971	0.143582	1	1.0296	1.25422	0.959826	0.929522	0.664606	0.442549	0.266314	1	1.04649	1.13208	0.789842	0.754627	0.462966	0.303261	0.111222	1
O43819	NA	NA	NA	NA	NA	NA	NA	NA	1	0.86684	0.915592	0.433069	0.132682	0.0601708	0.0456459	0.0344385	NA	NA	NA	NA	NA	NA	NA	NA	NA	NA	NA	NA	NA	NA	NA	NA	NA	NA	NA	NA	NA	NA	NA	NA	1	0.894702	0.757178	0.438025	0.0967608	0.0868867	0.0423511	0.0687789	NA
O43823	1	2.65891	0.855666	0.634946	0.158103	0.0996476	0.0744467	0.0884607	1	2.12126	0.729758	0.58809	0.168588	0.0802663	0.0851245	0.0919303	1	0.980295	0.825059	0.407351	0.205495	0.0867894	0.0952236	0.0573964	1	0.814149	0.728963	0.394685	0.204501	0.0971442	0.0775751	0.0830137	1	0.914687	0.760454	0.502698	0.185239	0.122734	0.0731356	0.079263	1	0.984868	0.656929	0.539068	0.168323	0.128543	0.0782409	0.0735453	1
O43829	1	0.90562	0.830171	0.558924	0.176944	0.198653	0.163113	0.163493	NA	NA	NA	NA	NA	NA	NA	NA	1	1.18203	0.962538	0.602379	0.587077	0.455764	0.342066	0.332554	1	0.83226	1.13574	0.584216	0.32063	0.234222	0.233487	0.388309	1	1.00131	0.671715	0.627747	0.416169	0.236773	0.186435	0.148205	NA	NA	NA	NA	NA	NA	NA	NA	1
O43837	1	0.885941	1.00405	0.708598	0.290192	0.168329	0.0870842	0.0582565	1	1.03607	1.00217	0.788043	0.335761	0.12621	0.0739877	0.0290632	1	0.836258	0.757551	0.613201	0.430594	0.194572	0.0882525	0.0324203	1	0.864328	0.862025	0.836763	0.369099	0.19683	0.0748532	0.0385354	1	0.895233	0.958205	0.776543	0.380698	0.189944	0.0917642	0.0471421	1	0.941565	0.831361	0.667379	0.305756	0.165468	0.058464	0.0143332	1
O43847	1	1.08955	1.02495	0.661499	0.0898657	0.0345007	0.0224533	0.0188285	1	1.10135	0.93852	0.723749	0.0668833	0.0253276	0.0230679	0.0142409	1	0.78425	0.737316	0.312388	0.0560272	0.0167846	0.0146873	0.0165877	1	1.02854	1.02988	0.647485	0.0888511	0.0317941	0.020355	0.0190797	1	0.968488	0.958617	0.529877	0.0710546	0.0238021	0.0121909	0.0121891	1	0.967695	0.87328	0.503762	0.0441057	0.0193785	0.0102989	0.00597114	1
O43852	1	0.83142	1.12573	1.2101	0.575318	0.517099	0.405956	0.377459	1	1.14139	1.12976	1.41161	0.926683	0.398166	0.48785	0.407575	1	0.897158	1.06339	0.846719	0.710912	0.273579	0.399058	0.175673	1	0.86999	1.02995	1.03441	0.809278	0.628091	0.399679	0.425857	1	1.03741	1.25857	1.03189	0.922585	0.651731	0.514052	0.401796	1	1.15896	1.11295	1.32003	0.848805	0.529727	0.460654	0.437872	1
O43861-2	NA	NA	NA	NA	NA	NA	NA	NA	NA	NA	NA	NA	NA	NA	NA	NA	1	0.928044	1.51183	0.533833	0.322026	0.104853	0.191046	0.208019	NA	NA	NA	NA	NA	NA	NA	NA	NA	NA	NA	NA	NA	NA	NA	NA	NA	NA	NA	NA	NA	NA	NA	NA	1
O43865	1	1.03002	1.10016	1.01437	0.612185	0.355753	0.292265	0.245858	1	0.848527	1.05111	0.893813	0.523736	0.307123	0.244866	0.211488	1	0.851764	0.878951	0.836034	0.613577	0.371495	0.316816	0.172444	1	1.0487	1.2004	1.21408	0.777544	0.440447	0.359446	0.288412	1	0.99771	1.13266	1.02307	0.724691	0.388846	0.337211	0.279395	1	1.09533	1.10628	1.11113	0.674432	0.398649	0.327762	0.271864	1
O43914-3	NA	NA	NA	NA	NA	NA	NA	NA	1	2.03032	1.51501	1.05139	0.38893	0	0	0	1	0.838092	0.723875	0.75923	0.25045	0.0424813	0.0612743	0.104952	NA	NA	NA	NA	NA	NA	NA	NA	NA	NA	NA	NA	NA	NA	NA	NA	1	0	1.21572	0.721494	0.196292	0	0	0.0942295	1
O43924	1	0.790486	0.957064	0.863088	0.368076	0.199212	0.104933	0.066979	1	0.937594	0.991325	0.894193	0.472229	0.238737	0.147355	0.0822221	1	0.8374	0.840355	0.78015	0.430786	0.267766	0.152661	0.102282	1	1.22827	1.11673	0.979188	0.511426	0.292931	0.114303	0.136442	1	0.923286	0.835561	0.684391	0.265476	0.10763	0.0493387	0.0416496	1	0.731287	0.887526	0.62534	0.251004	0.107197	0.0608839	0.0530631	1
O60216	1	1.13564	1.11041	1.24084	0.486652	0.115221	0.0409097	0.0394804	1	1.1007	1.17217	1.37258	0.538151	0.083105	0.0512318	0.0519996	1	1.1675	1.28414	1.13103	0.674977	0.112369	0.0931064	0.0526657	1	1.0015	1.20865	1.10769	0.600115	0.149668	0.0460101	0.0376073	1	1.31527	1.68193	1.44705	0.582834	0.149432	0.0302098	0.0310612	1	1.13097	1.1549	1.09345	0.438633	0.129558	0.043961	0.0327406	1
O60231	1	0.944964	0.748434	0.370873	0.0461821	0.0155363	0.0109416	0.0164922	1	0.8802	0.877944	0.610603	0.180882	0.0473233	0.0448619	0.0418055	1	0.935122	0.748246	0.35848	0.114028	0.0477095	0.0442072	0.0393342	1	0.986763	0.968299	0.645636	0.34255	0.213723	0.187191	0.301252	1	0.924608	0.630222	0.241615	0.0522007	0.0136567	0.00350782	0.00314767	1	0.890868	0.838873	0.539516	0.19192	0.067918	0.0346485	0.0417028	1
O60232	1	1.13987	1.0878	1.1311	0.571846	0.36461	0.294631	0.413401	1	1.60975	0.800477	0.70743	0.300345	0.132399	0.159607	0.183021	1	0.694557	0.612402	0.395067	0.286258	0.194129	0.202406	0.0191142	1	0.994189	1.05705	0.995377	0.42717	0.44395	0.329375	0.384832	1	1.14824	0.995049	0.935351	0.525335	0.223172	0.207966	0.182321	1	0.856079	0.534097	0.827592	0.204828	0.145679	0.0466334	0	1
O60234	1	0.986155	0.914729	0.765815	0.205396	0.0847979	0.050002	0.0469948	1	0.917516	0.961382	0.674614	0.17267	0.0678093	0.0568863	0.0479375	1	0.77197	0.733469	0.514601	0.194842	0.0716301	0.0467283	0.0478724	1	1.07563	1.14747	0.924416	0.302586	0.125691	0.0883873	0.0678886	1	0.947185	0.860075	0.719805	0.210806	0.0820291	0.0416017	0.0435943	1	0.965276	0.957267	0.706474	0.20166	0.0719968	0.0545405	0.0478618	1
O60239-2	NA	NA	NA	NA	NA	NA	NA	NA	1	0.955655	1.35736	0.676141	0.197463	0.127263	0.177389	0.18442	NA	NA	NA	NA	NA	NA	NA	NA	NA	NA	NA	NA	NA	NA	NA	NA	NA	NA	NA	NA	NA	NA	NA	NA	1	1.10395	1.15919	0.91968	0.265133	0.193737	0.162644	0.147648	NA
O60244	1	2.36043	0	0.841979	0.350929	0.314196	0	0	1	0.962874	0.951685	0.327105	0.090459	0.0317249	0.0272707	0.0283925	1	0.873733	0.670888	0.322377	0.077543	0.0340393	0.0109311	0.00811967	NA	NA	NA	NA	NA	NA	NA	NA	NA	NA	NA	NA	NA	NA	NA	NA	1	0.941151	0.73485	0.332768	0.0622051	0.0344543	0.0264718	0.0197056	1
O60256	1	1.04681	1.07505	1.05766	0.643046	0.493304	0.259866	0.0528311	1	0.884899	1.01023	0.981348	0.589486	0.420677	0.278445	0.0360416	1	0.86479	0.875587	0.838298	0.645285	0.5245	0.318563	0.0530865	1	1.19957	1.19967	1.13355	0.828952	0.592595	0.315642	0.0784625	1	0.941621	1.08253	1.04411	0.649303	0.467314	0.319453	0.0506765	1	1.06807	1.0511	1.04549	0.656759	0.539706	0.331799	0.0341265	1
O60264	1	0.99617	0.6254	0.137799	0.0482781	0.0175223	0.0225834	0.0212941	1	0.972688	0.66976	0.125534	0.0350271	0.00959084	0.0198626	0.0184952	1	0.798471	0.355383	0.102539	0.0364823	0.0188448	0.0213118	0.017745	1	1.03669	0.719688	0.250138	0.0791044	0.0380529	0.0343461	0.0337719	1	0.886976	0.460826	0.104898	0.0298619	0.0203329	0.0117397	0.0157403	1	0.939074	0.478772	0.0889753	0.024805	0.0159276	0.0105863	0.0112051	1
O60271	1	0.968661	1.06397	0.585719	0.141024	0.0592213	0.0404453	0.034858	1	1.02128	1.03368	0.548077	0.147525	0.0605709	0.0618878	0.049293	1	0.870132	0.838417	0.339685	0.118959	0.0487219	0.052598	0.0301374	1	0.974738	1.05942	0.594078	0.161589	0.0662949	0.0480778	0.0474348	1	0.97353	1.04407	0.477249	0.124315	0.0520073	0.0328193	0.0322094	1	0.982144	1.03478	0.55379	0.153852	0.0798523	0.0618812	0.0653937	1
O60294	1	1.42238	0.886988	0.406398	0	0	0	0	NA	NA	NA	NA	NA	NA	NA	NA	NA	NA	NA	NA	NA	NA	NA	NA	NA	NA	NA	NA	NA	NA	NA	NA	1	0.71593	0.26488	0.130232	0	0	0	0	1	1.14167	1.17441	0	0	0	0	0	NA
O60306	1	0.857049	0.520253	0.348552	0.111729	0.0416053	0.0274119	0.0227499	1	0.747064	0.434588	0.324927	0.100832	0.0268432	0.021447	0.0144966	1	0.805724	0.606218	0.34036	0.145009	0.0349803	0.0325185	0.0161045	1	0.930228	0.621692	0.3966	0.121395	0.0333517	0.0169933	0.0164249	1	0.872733	0.559831	0.376047	0.137808	0.0545515	0.0198346	0.0287685	1	0.81331	0.453025	0.278249	0.0918365	0.0291673	0.0119292	0.00792824	1
O60313-13	1	1.18149	1.03509	0.667288	0.0943016	0.0272545	0.0174596	0.0228519	1	1.03787	0.984279	0.582642	0.10004	0.0365773	0.0422123	0.0380631	1	1.13258	1.08418	0.45613	0.0785035	0.0159742	0.0250173	0.0167787	1	1.01387	1.01052	0.750612	0.216842	0.106257	0.0656048	0.0595021	1	1.01263	0.955737	0.628698	0.075436	0.0314747	0.0121267	0.0203249	1	1.02268	0.977802	0.627765	0.0962807	0.0518094	0.0398933	0.0359795	1
O60315-2	1	0.790447	0.854271	0.521425	0.327781	0.305021	0.192146	0.266709	1	0.942694	0.82063	0.885492	0.326561	0.210332	0.257591	0.174882	1	0.449837	0.613672	0.352985	0.289085	0.21325	0.203166	0.166374	1	0.888878	1.08159	0.88616	0.248007	0.208726	0.0647537	0.0382193	1	1.03549	0.784587	0.595426	0.405409	0.305293	0.192961	0.233973	1	1.01119	0.962981	0.754834	0.41639	0.315031	0.149363	0.268756	1
O60331-4	1	1.22041	1.10956	0.750028	0.218678	0.106216	0.092938	0.084862	1	0.941821	0.947	0.483471	0.0855106	0.0398774	0.0257872	0.0294704	1	1.80498	0.833351	0.593593	0.100071	0.0529662	0.0453421	0.00209677	1	1.439	1.07063	0.734985	0.153887	0.0665067	0.0459376	0.0414068	1	1.17146	1.12535	0.727548	0.258377	0.144481	0.0911537	0.0818703	1	0.96524	1.0115	0.46766	0.0782419	0.0459821	0.0164579	0.0136684	1
O60333-3	1	1.19073	1.09548	0.576012	0.428964	0.301336	0.119344	0.0760807	NA	NA	NA	NA	NA	NA	NA	NA	1	1.00649	0.74208	0.396677	0.162433	0.0819407	0.0948052	0.0625675	NA	NA	NA	NA	NA	NA	NA	NA	1	1.1089	1.22336	0.722069	0.413728	0.195575	0.0442543	0.142357	NA	NA	NA	NA	NA	NA	NA	NA	1
O60341	1	0.981155	0.788556	0.311634	0.0756863	0.02633	0.0199651	0.0163177	1	0.802562	0.695647	0.293606	0.0736402	0.0210804	0.0244212	0.0161644	1	0.779348	0.58403	0.273704	0.07554	0.0194971	0.0174243	0.014655	1	1.01124	0.854918	0.416316	0.111723	0.03016	0.0295364	0.0227335	1	0.893588	0.762992	0.287634	0.0691775	0.024784	0.0113603	0.0165298	1	0.883377	0.611029	0.274125	0.0668237	0.0311545	0.0161457	0.0155646	1
O60346	1	1.10421	1.0942	0.671	0.145475	0.0453081	0.0460426	0.03486	1	0.92758	0.872287	0.565396	0.0828779	0.036087	0.0443694	0.0418987	1	0.993923	1.06712	0.717783	0.363887	0.0914511	0.0666622	0.0424306	1	1.10736	0.913867	0.628636	0.122965	0.228324	0.0525648	0.114051	1	0.847799	0.846807	0.447982	0.0924118	0.0485625	0.0350971	0.0233731	1	1.03043	0.938204	0.570164	0.0725224	0.0384263	0.0191231	0.0298446	1
O60437	1	1.22171	0.916731	0.452747	0.179991	0.0587191	0.0509949	0.0570395	NA	NA	NA	NA	NA	NA	NA	NA	1	0.732846	0.869779	0.672991	0.581514	0.198043	0.0283126	0.0110594	1	0.898875	1.02248	0.989528	0.626058	0.230265	0.0439339	0.0397124	1	1.09131	0.647055	0.478053	0.13385	0.0510085	0.0313274	0.0468973	NA	NA	NA	NA	NA	NA	NA	NA	1
O60443	1	1.16001	1.07354	1.00694	0.318448	0.100648	0.0500179	0.036234	1	1.12558	1.01025	0.913283	0.236725	0.0495527	0.0267861	0.00509501	1	0.925326	0.905215	0.706637	0.322682	0.0636858	0.0320584	0.00952128	1	1.11265	1.30627	1.04394	0.418537	0.102115	0.0328081	0.0242377	1	1.00624	1.13649	0.81476	0.34149	0.100164	0.029673	0.0221395	1	1.05957	0.952474	0.686176	0.196589	0.0541064	0.0129003	0	1
O60447	1	0.869857	1.18167	0.589484	0.307577	0.192332	0.285087	0.2076	NA	NA	NA	NA	NA	NA	NA	NA	NA	NA	NA	NA	NA	NA	NA	NA	NA	NA	NA	NA	NA	NA	NA	NA	1	1.07028	1.1471	0.743744	0.395135	0.263521	0.30091	0.226053	NA	NA	NA	NA	NA	NA	NA	NA	NA
O60449	1	1.09824	1.05065	0.814981	0.422573	0.269601	0.295476	0.288201	1	0.896298	1.1584	0.714168	0.332679	0.19677	0.265572	0.238188	1	0.90236	0.932098	0.676527	0.403711	0.262344	0.285863	0.20645	1	1.00515	1.23124	0.911919	0.409549	0.247986	0.238448	0.285021	1	0.995491	1.11131	0.820847	0.413625	0.31361	0.30966	0.332968	1	1.14883	1.09099	0.949907	0.445505	0.348547	0.34357	0.282886	1
O60488-2	1	1.0628	0.784156	0.345632	0.0995779	0.0533784	0.0436332	0.0422686	1	0.924078	0.685085	0.261842	0.0885356	0.03548	0.0441885	0.0377351	1	1.01461	0.590328	0.223465	0.0921605	0.0250003	0.0363324	0.0313441	1	1.06828	0.706422	0.3458	0.0927974	0.041226	0.0361951	0.0450499	1	1.07608	0.81217	0.29125	0.0997598	0.0562472	0.0384233	0.0373157	1	1.0071	0.609707	0.275793	0.0786986	0.0465149	0.0354905	0.0300236	1
O60493	1	1.03157	0.652736	0.289939	0.104226	0.0611303	0.0658908	0.0623143	1	0.882681	0.578541	0.229577	0.0807242	0.0471566	0.0531788	0.0544066	1	0.747403	0.415476	0.183324	0.0680774	0.032166	0.0333306	0.0211746	1	1.15431	0.643743	0.305653	0.0989656	0.0467014	0.0402522	0.0381017	1	0.98743	0.588511	0.228206	0.0880218	0.0637276	0.0461967	0.0694547	1	1.00616	0.530672	0.240646	0.0790181	0.0564267	0.0519698	0.0608224	1
O60496	1	1.04205	0.760089	0.376382	0.061761	0.0165353	0.0218281	0.0196146	1	0.949782	0.723169	0.289427	0.0643319	0.0212582	0.0215748	0.0176337	1	0.879622	0.473991	0.184805	0.0561065	0.0149865	0.0190637	0.0141491	1	1.04242	0.879351	0.383687	0.0935824	0.0358497	0.0376187	0.043385	1	1.00257	0.723134	0.298474	0.0582922	0.0330558	0.0110753	0.0101098	1	0.960806	0.672785	0.238949	0.0491369	0.0264441	0.00976024	0.0115852	1
O60499-2	1	1.19058	0.508735	0.610792	0.138527	0.11515	0.0575827	0.050871	NA	NA	NA	NA	NA	NA	NA	NA	NA	NA	NA	NA	NA	NA	NA	NA	NA	NA	NA	NA	NA	NA	NA	NA	1	0.976266	0.665088	0.576408	0.162337	0.10292	0.0400676	0.024212	NA	NA	NA	NA	NA	NA	NA	NA	NA
O60502-4	1	0.994604	0.973022	0.80241	0.316635	0.087496	0.0419723	0.0204703	1	0.936804	0.899219	0.811191	0.277107	0.039491	0.0204915	0.0183415	1	1.23135	0.907145	0.679637	0.315492	0.0599733	0.0243876	0.0181292	1	0.989347	1.05292	0.922785	0.348478	0.140286	0.0546369	0.0456108	1	0.928876	1.0662	0.820324	0.389396	0.0935911	0.0267862	0.0157105	1	0.986615	0.894992	0.783767	0.267679	0.0501124	0.0167982	0.00938077	1
O60504-2	1	0.998298	1.06176	0.670279	0.134606	0.081672	0.0654534	0.0400082	1	1.29082	0.919449	0.58454	0.0876425	0.0385384	0.0381319	0.0245472	1	1.98442	0.765327	0.464642	0.109805	0.0392688	0.0288213	0.024571	1	1.07448	1.09891	0.615043	0.173939	0.0993565	0.0357902	0.0442175	1	0.968489	0.989318	0.610888	0.170342	0.0912249	0.0553175	0.0654099	1	0.944632	0.793489	0.483087	0.0900328	0.0399066	0.0276123	0.0270703	1
O60506	1	0.880644	0.773001	0.629168	0.191381	0.0571292	0.031637	0.0307149	1	0.881502	0.805016	0.622491	0.163107	0.046883	0.0324327	0.0232951	1	0.855902	0.811	0.541975	0.1554	0.0489996	0.0376115	0.0362437	1	0.865826	0.834089	0.662233	0.216199	0.05852	0.0352488	0.0343149	1	0.849871	0.777581	0.606138	0.191228	0.0554612	0.0226788	0.024318	1	0.875474	0.849407	0.634771	0.167712	0.0522038	0.0264218	0.0242424	1
O60506-3	1	0.95798	0.971412	0.578096	0.195337	0.0555568	0.0306127	0.0454796	1	0.893774	0.683358	0.591113	0.169675	0.0467685	0.049895	0.0271302	1	0.972752	0.748513	0.48894	0.213416	0.0615747	0.0650906	0.0788138	1	0.933401	0.929177	0.545309	0.258846	0.0783928	0.0362069	0.0445991	1	1.18691	1.17401	0.732843	0.252627	0.0817197	0.0434297	0.1011	1	1.11108	0.905771	0.570334	0.22461	0.0896674	0.0501477	0.0524649	1
O60508	1	1.18273	1.00095	0.627475	0.284785	0.0716987	0.0155733	0.0227693	1	0.885544	0.869747	0.626341	0.239005	0.046252	0.0336581	0.0173256	1	1.20827	0.991405	0.649087	0.326279	0.053594	0.0458316	0.032895	1	0.991225	0.809839	0.523862	0.193408	0.06133	0.0272836	0.0310433	1	1.22385	1.52387	0.627356	0.348929	0.0839601	0	0	1	0.934191	0.767154	0.562069	0.223494	0.0665788	0.022278	0.0140927	1
O60518	1	1.89159	1.55839	0.49006	0	0.229105	0	0	1	1.26316	0.456759	0.165402	0.0762712	0.0775604	0.0405679	0.0170719	NA	NA	NA	NA	NA	NA	NA	NA	1	1.05626	0.337235	0.0952777	0	0	0	0	1	0.937516	0.420459	0.573725	0	0	0.0516725	0	1	0.880436	0.362413	0.256128	0.0537855	0.050344	0	0.0133744	NA
O60524-4	1	1.08023	0.922508	0.739653	0.180619	0.0839863	0.0603356	0.0732194	1	0.968925	0.912564	0.60534	0.157355	0.092912	0.0781954	0.0785048	1	0.827498	0.769406	0.442788	0.173925	0.0848008	0.0921533	0.0920922	1	0.937172	0.911066	0.627946	0.177166	0.0892264	0.0677912	0.0810347	1	1.03799	1.02259	0.726784	0.221856	0.140808	0.0891166	0.146469	1	0.987606	0.842362	0.581268	0.159723	0.10309	0.0683021	0.0910508	1
O60547	1	1.16953	1.15383	1.16069	0.686715	0.557369	0.259629	0.0696878	1	0.981472	1.08265	1.03933	0.604359	0.427965	0.246589	0.0636029	1	0.872866	1.03627	0.783728	0.595922	0.614608	0.230384	0.0717044	1	1.03576	1.0517	0.977029	0.634854	0.49226	0.214703	0.0745648	1	0.974401	1.19335	1.05904	0.717715	0.526406	0.338698	0.0948488	1	0.981687	1.06436	1.02543	0.570337	0.433622	0.271656	0.051802	1
O60551	1	1.23137	1.00596	0.98213	0.276947	0.158839	0.134127	0.193681	1	1.15936	0.955236	0.952038	0.172215	0.125908	0.104705	0.162917	1	0.804798	0.685732	0.481066	0.250619	0.115478	0.161074	0.162224	1	1.45972	1.20725	1.16977	0.439379	0.522159	0.145977	0.0391628	1	1.0835	0.9878	0.648291	0.198202	0.124632	0.106288	0.161062	1	0.977618	1.00124	0.682878	0.17648	0.126117	0.122006	0.18613	1
O60563	NA	NA	NA	NA	NA	NA	NA	NA	1	0.912891	0.836272	0.867484	0.298121	0.173065	0.154544	0.0876135	NA	NA	NA	NA	NA	NA	NA	NA	NA	NA	NA	NA	NA	NA	NA	NA	NA	NA	NA	NA	NA	NA	NA	NA	1	1.13657	1.09476	0.862651	0.320301	0.227674	0.105891	0.0907281	NA
O60566-3	1	1.18954	1.03418	0.606125	0.105184	0.0497449	0.0395955	0.0261565	1	0.898328	0.768063	0.297434	0.0687488	0.0242543	0.0296712	0.018924	1	0.880849	0.592329	0.32566	0.111254	0.0241491	0.0421979	0.0167659	1	1.16401	1.00556	0.48424	0.161783	0.0455269	0.0646829	0.0688334	1	0.93787	1.0246	0.447303	0.0970871	0.0569002	0.0296171	0.0167726	1	0.935758	0.726079	0.267749	0.0483083	0.0293514	0.0151391	0.0124397	1
O60568	1	0.827377	0.791791	0.897487	0.34639	0.0813046	0.0358831	0.0294677	1	0.849345	0.927086	1.08073	0.444813	0.0991609	0.0529259	0.0291583	1	0.84794	0.873086	0.795617	0.295372	0.0598849	0.0422691	0.0334452	1	0.697547	0.75455	0.92565	0.343324	0.0907586	0.0482772	0.0517498	1	0.866682	1.0459	1.249	0.539935	0.103913	0.0320018	0.0277803	1	1.02503	1.0794	1.41354	0.568412	0.141541	0.042578	0.0298184	1
O60573-2	1	1.02935	0.822078	0.425758	0.101499	0.0296644	0.0138775	0.0117219	1	0.852565	0.703695	0.381315	0.0905589	0.0205616	0.0220026	0.0156883	1	1.01026	0.772412	0.36018	0.0957112	0.0209985	0.0143515	0.0212686	1	1.06736	0.858176	0.467531	0.113967	0.01984	0.0219046	0.0175592	1	1.03698	0.803635	0.466189	0.0961383	0.028674	0.00924362	0.00979869	1	0.989605	0.726078	0.33804	0.0799995	0.0186668	0.0170624	0.00587688	1
O60603	1	1.19476	1.22143	0.719571	0.371386	0.186758	0.111898	0.138174	1	1.2522	0.979903	0.845942	0.229079	0.126701	0.126988	0.119945	1	0.9507	0.859487	0.602199	0.364735	0.199928	0.179834	0.0777921	1	1.73416	1.30418	0.795108	0.375421	0.240829	0.107482	0.0859748	1	0.886107	1.15784	0.674846	0.361543	0.178859	0.113874	0.153685	1	1.02866	0.875737	0.746149	0.279203	0.108587	0.0703189	0.0784172	1
O60610-2	1	1.15889	0.997853	0.301223	0.0706231	0.0163165	0.0184959	0.0152398	1	1.1615	0.966641	0.31405	0.0658572	0.0191484	0.0238731	0.0170752	1	0.878687	0.626736	0.172427	0.0555538	0.0145235	0.0203558	0.0343469	1	1.14543	1.08415	0.408915	0.0974875	0.0325059	0.026301	0.0282178	1	0.996803	0.870699	0.237484	0.0383178	0.0163484	0.00743175	0.00749225	1	1.03856	0.880573	0.245006	0.0459353	0.0195416	0.00973046	0.0108027	1
O60613	1	0.568775	0.955814	0.900067	0.133713	0.0496253	0.0542476	0.0592637	1	1.06492	0.938058	0.744716	0.259279	0.0995036	0.146768	0.124754	1	2.04779	1.2699	0.938526	0.111386	0	0	0	1	0.623111	0.60281	0.765634	0.124823	0.0347031	0	0.0377907	1	0.740572	0.946363	0.691192	0.153987	0.0593324	0.0325044	0.0618522	1	0.848804	1.00751	0.717331	0.31696	0.11936	0.121097	0.132574	NA
O60645	1	1.11976	0.884463	0.325376	0.103583	0.0492892	0.0484673	0.0482582	1	0.90404	0.79908	0.267761	0.0850604	0.0320485	0.0443858	0.0404138	1	1.00114	0.727044	0.212734	0.0751081	0.0337452	0.0427986	0.0394202	1	1.02246	0.924745	0.261324	0.0623444	0.0279965	0.0104021	0.0211454	1	1.04385	0.893807	0.303831	0.0969885	0.0498681	0.0344241	0.035636	1	1.04028	0.806779	0.250623	0.0700725	0.0436874	0.0367824	0.0334032	1
O60664	1	1.29163	1.32295	1.23723	0.634501	0.415601	0.338242	0.327471	1	1.37971	1.13931	1.28247	0.649104	0.411908	0.346426	0.291883	1	1.1126	1.32159	1.30202	0.74513	0.418294	0.350191	0.207077	1	1.28224	1.39392	1.43243	0.842269	0.544795	0.412105	0.421011	1	1.17346	1.20246	1.07836	0.732785	0.479536	0.370353	0.311418	1	1.23398	1.09866	1.09668	0.618722	0.411227	0.30098	0.276638	1
O60669	1	1.85061	2.63182	1.8618	0.742062	0.432264	0.754692	0.83414	1	1.57088	1.83691	1.36128	0.631111	0.443683	0.956421	0.82043	NA	NA	NA	NA	NA	NA	NA	NA	NA	NA	NA	NA	NA	NA	NA	NA	1	0.99393	1.29329	0.739235	0.459348	0.291686	0.310455	0.634936	1	0.869163	1.28718	0.556861	0.316522	0.1948	0.31038	0.552567	NA
O60671	NA	NA	NA	NA	NA	NA	NA	NA	1	0.989041	0.839037	0.865934	0.326421	0.227104	0.227603	0.124704	1	0.804794	0.845941	0.605176	0.362957	0.185818	0.143393	0.0272212	1	1.10227	1.13287	1.05748	0.523001	0.317168	0.175808	0.0968701	NA	NA	NA	NA	NA	NA	NA	NA	1	1.06318	0.716726	0.739841	0.215429	0.221071	0.104301	0.0840227	1
O60678	1	0.875497	0.817486	0.429547	0.0745373	0.0279059	0.0203093	0.019794	1	0.853299	0.832634	0.375071	0.0607442	0.0135882	0.0124988	0.0057467	1	0.827506	0.721387	0.254195	0.0966536	0.0312535	0.0157921	0.016735	1	0.996488	1.08694	0.730882	0.208802	0.0791052	0.051708	0.0453008	1	1.02109	0.939233	0.433913	0.0795578	0.0218369	0.0102736	0.0134094	1	0.995823	0.93232	0.358184	0.0564502	0.0180067	0.00396715	0.00275269	1
O60684	1	1.04121	0.718731	0.285613	0.0793827	0.0387092	0.0319886	0.023036	1	0.903523	0.662832	0.205105	0.0375739	0.0104356	0.0176019	0.0152779	1	1.19532	0.402964	0.147421	0.071287	0.00896368	0.0141337	0.00780391	1	1.01882	0.782646	0.308083	0.0684321	0.0258875	0.0159381	0.0187666	1	0.965782	0.715442	0.251207	0.0564819	0.0331241	0.0166241	0.012867	1	0.933371	0.554923	0.157401	0.0281642	0.013485	0.00811885	0.00747653	1
O60701	1	1.06286	1.11932	1.03293	0.421945	0.20242	0.0495395	0.0280231	1	1.0571	1.10744	0.971012	0.437331	0.170538	0.0604645	0.0222886	1	0.784833	0.859324	0.661843	0.360689	0.129551	0.0334685	0.0163757	1	1.01776	1.0485	1.03733	0.496814	0.183584	0.0567948	0.0199469	1	0.876485	1.03507	0.92677	0.459683	0.174027	0.0412902	0.0148855	1	1.02637	1.08834	1.00118	0.434932	0.181278	0.0511701	0.0106279	1
O60711	1	0.922816	1.04607	0.710587	0.20069	0.0807867	0.0602535	0.0558101	1	0.876478	0.718456	0.476041	0.0556238	0	0.0288063	0.0298257	1	0.862883	0.78455	0.381238	0.135069	0.0234072	0.0315614	0.0164193	1	0.85223	1.11696	0.727262	0.24803	0.120997	0.0685805	0.0280535	1	1.05627	1.13805	0.693866	0.217904	0.0964487	0.0642003	0.0632822	1	1.46886	1.11479	0.91513	0.303326	0	0.0554715	0	1
O60716-15	1	0.679957	0.362504	0.122817	0	0	0	0.0198549	1	0.854374	0.556739	0.268975	0.077827	0.0194389	0.0355551	0.0208849	1	1.99942	0.794727	0	0.105647	0.101525	0.146439	0.111065	NA	NA	NA	NA	NA	NA	NA	NA	1	0.936756	0.2363	0	0	0	0	0	1	1.14783	0.718109	0.284362	0.0550112	0.0331844	0.0187956	0.0154968	1
O60749	1	1.09862	1.05883	0.861796	0.126143	0.0375704	0.0252092	0.0212993	1	1.05523	1.09191	0.764396	0.0979772	0.028354	0.0180451	0.0130275	1	0.945617	0.941894	0.582778	0.116094	0.0276103	0.0240277	0.0196964	1	1.10164	1.07323	0.93085	0.259989	0.140358	0.0788727	0.0398659	1	1.01508	1.04075	0.75316	0.110865	0.0313895	0.0144782	0.0132037	1	1.01598	1.09059	0.80662	0.0985454	0.024931	0.0126771	0.00684864	1
O60762	1	1.29108	0.784278	0.555636	0.297972	0.0989051	0.0567327	0.0440979	NA	NA	NA	NA	NA	NA	NA	NA	1	1.2	0.776655	0.616302	0.291425	0.1267	0.0980026	0.0438668	NA	NA	NA	NA	NA	NA	NA	NA	1	0.978894	0.554145	0.57014	0.256736	0.170127	0.0316508	0.0358044	NA	NA	NA	NA	NA	NA	NA	NA	1
O60763	1	1.1944	1.1252	0.818076	0.0986933	0.0388536	0.0269648	0.0276295	1	1.14219	0.911542	0.526798	0.0630964	0.0247061	0.0226342	0.0162742	1	0.878972	0.857055	0.357033	0.0560385	0.0118739	0.0133285	0.0143764	1	1.109	1.26267	0.849873	0.127018	0.0630965	0.0507693	0.0422837	1	1.04201	1.0038	0.668338	0.0675421	0.029328	0.0157891	0.0161072	1	0.949948	0.850156	0.46624	0.0540307	0.0250008	0.0156652	0.0133758	1
O60784	1	1.17171	1.24648	0.777084	0.136286	0.0520313	0.0226196	0.0296948	1	1.23552	1.01228	0.691555	0.0958875	0.0253907	0.0230146	0.0199422	1	0.945166	0.857604	0.481494	0.156214	0.0702081	0.0381301	0.0381685	1	0.952968	1.10897	0.71455	0.260427	0.174832	0.14342	0.101278	1	0.979443	1.11689	0.644677	0.106876	0.0398063	0.019136	0.014199	1	1.16456	0.848622	0.556652	0.0865547	0.041452	0.0184323	0.0220842	1
O60826	1	1.14858	1.14334	0.706908	0.108916	0.0563341	0.0369983	0.0367719	1	0.99945	1.04084	0.573493	0.0887941	0.0398533	0.0298712	0.021419	1	0.981205	0.868068	0.360368	0.09096	0.0329899	0.0318407	0.0254566	1	1.18851	1.17938	0.723917	0.0911544	0.0338265	0.0270938	0.0314176	1	0.99227	1.06913	0.605032	0.110828	0.0599492	0.0414678	0.0397471	1	1.01946	0.991295	0.572273	0.0799056	0.049142	0.0261481	0.0181735	1
O60828	1	1.04776	0.924849	0.826346	0.501864	0.367975	0.431169	0.550115	1	0.876728	0.979983	0.743181	0.487198	0.341168	0.480937	0.623153	1	1.01276	0.938552	0.92327	0.708463	0.56799	0.70651	0.747353	1	0.952045	0.972249	0.848593	0.605526	0.445038	0.529631	0.683295	1	1.04204	1.03379	0.838621	0.571962	0.447842	0.51345	0.633816	1	1.02359	1.03063	0.847497	0.651585	0.517923	0.671224	0.932592	1
O60832	1	0.954135	0.94013	0.804907	0.718052	0.670746	0.718581	0.775537	1	0.89276	0.895807	0.77656	0.738563	0.469789	0.705246	0.461244	1	1.12284	1.15155	0.990986	1.0078	0.599299	0.742562	0.311102	1	0.922471	0.819864	0.889651	0.80758	0.742269	0.619435	0.800387	1	1.00839	0.939383	0.930826	0.832065	0.703455	0.787031	0.770842	1	0.931201	0.933247	0.770859	0.764922	0.684117	0.668743	0.621745	1
O60841	1	1.00684	0.982059	0.75618	0.225155	0.125736	0.0798551	0.0790749	1	1.02658	0.932718	0.848432	0.252174	0.167519	0.146544	0.179861	1	1.04531	1.03028	0.593721	0.259939	0.0968471	0.10697	0.0921665	1	1.00091	0.981299	0.797927	0.292382	0.155214	0.133471	0.188863	1	1.06004	1.06748	0.811607	0.31554	0.179051	0.111718	0.118198	1	0.954058	0.901697	0.734574	0.239973	0.172369	0.166761	0.191008	1
O60869-2	1	1.00889	1.01878	0.860513	0.246093	0.173487	0.215005	0.263501	1	0.878843	0.926524	0.930937	0.603984	0.544871	0.662711	0.905971	1	1.87944	1.02189	0.925127	0.815287	0.720449	0.735679	1.17385	1	1.38597	1.11682	1.14505	0.89479	0.925478	1.1664	1.63431	1	0.931956	0.950428	0.849288	0.283017	0.232515	0.264902	0.34635	1	0.979851	0.96924	0.931516	0.683564	0.619093	0.747535	0.954183	1
O60870-2	1	0.750921	0.60434	0.137901	0.079078	0.0300457	0.0308689	0.0144854	1	0.812114	0.647456	0.254238	0.0705777	0.0227057	0.0269484	0.0328365	1	0.894335	0.656433	0.37395	0.303771	0.175175	0.119073	0.0329916	1	0.793716	0.71255	0.0992948	0.0502441	0.0294206	0	0.0232795	1	1.08519	0.609522	0.167976	0.0574478	0.0472481	0.0410587	0.0165423	1	1.04917	0.585049	0.209358	0.0743001	0.0387725	0.0301887	0.0320562	1
O60879-2	1	1.19192	0.872509	0.29786	0.0903035	0.040083	0.0292034	0.0259518	1	1.17165	0.721884	0.226056	0.0579241	0.0202129	0.0294636	0.031596	1	0.934693	0.500938	0.167592	0.0600653	0.0324998	0.0277498	0.0175898	1	1.14169	0.769552	0.232265	0.0605932	0.0197059	0.026872	0.0304344	1	0.941825	0.691507	0.239391	0.0742742	0.0434418	0.0187833	0.0209537	1	1.07244	0.56979	0.205326	0.0469544	0.0226945	0.0162898	0.0130222	1
O60884	1	1.0693	1.0439	0.822357	0.268629	0.0800152	0.0333877	0.0262018	1	1.1935	0.92933	0.798288	0.214559	0.0555504	0.0330822	0.0263634	1	1.05257	0.964989	0.558069	0.215876	0.0301109	0.0246686	0.020366	1	0.888075	0.889189	0.707944	0.257269	0.0976168	0.0439424	0.0492245	1	1.04626	1.05943	0.739124	0.248291	0.074092	0.0282154	0.0237475	1	1.0228	0.90634	0.669268	0.202559	0.0677602	0.0229843	0.0226253	1
O60885	1	0.94862	0.54394	0.286643	0.111433	0.076162	0.0565863	0.0773984	1	0.894699	0.570417	0.296163	0.108878	0.0580611	0.060979	0.0684766	1	0.874986	0.623484	0.333367	0.231031	0.128798	0.167866	0.111355	1	0.850185	0.579008	0.375994	0.12607	0.0864436	0.0735768	0.0799373	1	1.03079	0.560578	0.290617	0.126413	0.115259	0.0733598	0.11047	1	0.96333	0.532064	0.287609	0.120746	0.0965723	0.0625681	0.0889466	1
O60888-3	1	1.28312	1.21305	0.797934	0.318896	0.286969	0.579641	0.662388	1	1.66307	0.839032	1.46001	0.757184	0.682377	0.559737	1.29321	1	0.794418	0.709046	0.528996	0.434355	0.326963	0.25992	0.414787	1	0.927218	0.990732	0.886263	0.498579	0.525556	0.484842	0.449009	1	1.28249	1.07143	0.99621	0.325508	0.35871	0.44318	0.315782	1	2.3655	1.53222	1.69792	0.873438	0.356571	0.465023	0.732734	1
O60907	1	0.887109	1.05067	0.602213	0.184079	0.0773294	0.0458307	0.0346887	1	0.709002	0.73609	0.587995	0.237341	0.0955926	0.049046	0.0170158	NA	NA	NA	NA	NA	NA	NA	NA	1	1.14494	1.16189	0.586275	0.351242	0.132226	0.0500027	0	1	0.817218	0.9126	0.514756	0.268081	0.118878	0.0458574	0.036045	1	0.842404	0.774232	0.780631	0.275789	0.141122	0.0453136	0.0141782	NA
O60911	1	1.44058	1.96724	1.04119	0.27105	0.177369	0.275061	0.177037	NA	NA	NA	NA	NA	NA	NA	NA	1	0.806522	0.963312	0.775789	0.356333	0.145274	0.161528	0.0992374	1	0.897505	0.75499	0.747317	0.212555	0.14341	0.0684542	0.075801	1	1.16771	1.17207	0.719801	0.204299	0.0696221	0.0977467	0.0728873	NA	NA	NA	NA	NA	NA	NA	NA	1
O60921-2	1	0.937165	1.07553	0.894626	0.478231	0.289085	0.192856	0.0889702	1	0.837218	1.02949	0.847272	0.424973	0.204913	0.195104	0.0703161	1	1.06786	0.954126	0.61801	0.337418	0.218952	0.169547	0.0377569	1	1.05737	0.869699	0.673625	0.217598	0.0642528	0.0820089	0.0653876	1	0.857186	1.02755	0.869858	0.492562	0.268497	0.200566	0.080874	1	0.882901	0.881821	0.754694	0.447272	0.259381	0.194967	0.0615008	1
O60925	1	1.71995	1.89443	0.782774	0.346748	0.331766	0.334775	0.223945	1	2.78604	1.01071	2.13678	0.848639	1.24338	0.30272	0.413802	1	0.72175	0.536118	0.387518	0.351334	0.125136	0.0902493	0.0320251	1	0.812827	0.866939	0.75005	0.40528	0.422508	0.224441	0.1572	1	2.25622	1.18294	1.14909	0.330831	0.403661	0.284891	0.0851714	1	2.73252	2.34067	2.02875	0.863694	0.285896	0.190018	0.123885	1
O60927	1	0.869738	1.11654	1.05447	0.52493	0.296876	0.412052	0.452274	1	1.02662	1.15293	0.954107	0.55207	0.496473	0.466277	0.68323	1	0.932376	0.910425	0.47887	0.363687	0.290707	0.316579	0.269377	1	0.638043	0.978246	0.755209	0.466605	0.37206	0.41003	0.430412	1	0.844643	1.0276	0.621883	0.509434	0.351492	0.389993	0.388686	1	1.13829	0.949143	0.985086	0.606684	0.479356	0.42779	0.55917	1
O60934	1	1.01922	0.844827	0.371773	0.119223	0.0662392	0.0488861	0.0468596	1	0.89444	0.771648	0.308399	0.0901289	0.0593798	0.0475483	0.0347323	1	1.10561	0.709234	0.311053	0.204302	0.147471	0.150343	0.0804514	1	1.03735	0.831476	0.453265	0.198318	0.123585	0.0871399	0.09335	1	1.05912	0.829106	0.350969	0.126147	0.0719908	0.0442467	0.0521198	1	1.02172	0.686942	0.32027	0.0962345	0.0693071	0.0412197	0.0426794	1
O60942-2	1	0.990901	0.819745	0.163794	0.0939898	0.0234164	0	0.0278301	1	0.849193	0.612771	0.180304	0.0347717	0	0.0174886	0.0251662	NA	NA	NA	NA	NA	NA	NA	NA	1	1.11586	1.16845	1.04358	0.429218	0.240835	0.13183	0.129578	1	1.03869	0.962934	0.325403	0.0591167	0.0349596	0	0.0358967	1	0.903521	0.806912	0.250881	0.0891593	0.0486693	0	0.0332855	NA
O75044	1	1.18117	0.765579	0.484557	0.104478	0.0231949	0.0198835	0.0194522	1	0.915328	0.719523	0.483364	0.0841004	0.0235235	0.022953	0.0195949	1	0.948075	0.662042	0.399586	0.097514	0.0264879	0.0308521	0.0342898	1	1.1366	0.87652	0.563675	0.159835	0.0643713	0.0422961	0.0309573	1	1.07539	0.78872	0.46817	0.0764238	0.0325269	0.00747525	0.0111788	1	0.971934	0.663335	0.386564	0.0665029	0.0216824	0.0107941	0.00470808	1
O75063	1	0.841564	1.3064	0.49158	0.0882327	0.0450422	0.023416	0.0212274	1	0.608777	1.23878	0.566872	0.188527	0.0571715	0.0513427	0.0329126	NA	NA	NA	NA	NA	NA	NA	NA	NA	NA	NA	NA	NA	NA	NA	NA	1	1.31288	2.45551	1.08614	0.149159	0.0634727	0.0305529	0.02563	1	0.816921	1.46325	0.647629	0.135612	0.143473	0.05382	0.0627588	NA
O75064	1	1.12006	1.11748	0.810668	0.140604	0.0390007	0.034865	0.0388773	1	0.983454	0.900354	0.691844	0.0981412	0.0247988	0.0292982	0.0340079	1	1.02091	0.846275	0.560114	0.166072	0.0546929	0.0640284	0.0633063	1	1.1678	1.11766	0.876027	0.22215	0.0959613	0.0596028	0.0491126	1	1.04263	1.16134	0.746826	0.135701	0.0510061	0.0238343	0.025812	1	0.887796	0.848423	0.642695	0.0874767	0.0312423	0.00832046	0.00876537	1
O75083	1	0.996517	1.03923	0.935591	0.393905	0.130121	0.0300492	0.0209276	1	0.995142	1.0132	0.876591	0.357126	0.0876493	0.0364036	0.0211742	1	0.841496	0.875538	0.6658	0.294191	0.0661345	0.024283	0.0237494	1	1.06674	1.09997	1.1153	0.454928	0.156413	0.0343389	0.0258822	1	0.926297	0.975974	0.905862	0.390642	0.109931	0.0153248	0.0099229	1	0.983527	1.00635	0.936116	0.364434	0.0865939	0.0221797	0.0105055	1
O75113	1	0.881373	0.916098	0.503161	0.171335	0.103464	0.0921823	0.0812253	1	1.0898	1.32384	0.541894	0.25849	0.0711693	0.0850928	0.0623226	1	0.766231	0.4954	0.212885	0.253383	0.120806	0.0910961	0.0269145	1	0.938348	1.08081	0.258512	0.0641258	0.0317357	0	0	1	1.17863	0.837073	0.499583	0.176867	0.0847458	0.0877071	0.0725885	1	0.934972	1.03808	0.582812	0.168601	0.105085	0.0702376	0.0562194	1
O75116	1	1.09056	0.968023	0.379567	0.0819435	0.031367	0.0322813	0.0276727	1	1.09047	1.04854	0.388096	0.0777236	0.0360231	0.0399421	0.0366168	1	0.911765	0.778617	0.232972	0.0855897	0.0332988	0.0357809	0.0333086	1	1.16127	1.32335	0.483634	0.180291	0.0821283	0.0523028	0.0453042	1	0.981339	0.903597	0.28077	0.0622031	0.027141	0.018815	0.0239179	1	1.01808	0.972378	0.318611	0.0762865	0.038672	0.0296633	0.0287976	1
O75122	NA	NA	NA	NA	NA	NA	NA	NA	1	1.02375	1.20249	0.466614	0.0721738	0	0.0189293	0	NA	NA	NA	NA	NA	NA	NA	NA	NA	NA	NA	NA	NA	NA	NA	NA	NA	NA	NA	NA	NA	NA	NA	NA	1	1.29044	0.846503	0.341833	0.0401054	0.0234465	0	0	NA
O75122-3	1	1.00937	1.00911	0.508326	0.130019	0.095246	0.0674078	0.0842877	1	1.0331	0.956784	0.421817	0.0833923	0.0337372	0.0326519	0.0298165	1	1.00843	0.8088	0.30647	0.119172	0.0561309	0.0406293	0.0305799	1	0.912679	0.995245	0.550574	0.17214	0.0900839	0.0784617	0.0465961	1	1.06231	0.96652	0.473308	0.131796	0.0909574	0.0536979	0.0702094	1	0.989618	0.853807	0.39648	0.0716937	0.0454705	0.0287316	0.0275171	1
O75131	1	1.09283	0.881364	0.631419	0.0892589	0.0358563	0.0265589	0.0212429	1	0.999703	0.963313	0.544219	0.0574385	0.0208037	0.0197612	0.0176244	1	1.21198	1.03378	0.520182	0.0795142	0.0229224	0.0244573	0.0196664	1	1.06067	0.934358	0.718339	0.0954782	0.0395119	0.024401	0.0235189	1	0.994761	1.08185	0.61597	0.0748446	0.0290453	0.0133301	0.010743	1	1.02579	0.958609	0.617837	0.0507351	0.0216198	0.0123293	0.00663821	1
O75140-8	NA	NA	NA	NA	NA	NA	NA	NA	NA	NA	NA	NA	NA	NA	NA	NA	1	1.17716	1.26516	0.566299	0.162781	0	0.0356245	0.0245249	NA	NA	NA	NA	NA	NA	NA	NA	NA	NA	NA	NA	NA	NA	NA	NA	NA	NA	NA	NA	NA	NA	NA	NA	1
O75143-2	NA	NA	NA	NA	NA	NA	NA	NA	1	0.855351	0.821517	0.505651	0.225641	0.112347	0.150134	0.161055	1	1.14171	1.00342	0.507226	0.360675	0.225758	0.212515	0.164782	1	0.946897	0.845938	0.406149	0.156466	0.0985947	0	0	NA	NA	NA	NA	NA	NA	NA	NA	1	0.844168	0.630681	0.516183	0.190848	0.177709	0.164294	0.19714	1
O75146	1	1.04802	0.88597	0.48144	0.156687	0.0576287	0.0564072	0.0323489	1	0.860295	0.836557	0.270836	0.0382639	0.0237802	0.0250895	0.0207764	NA	NA	NA	NA	NA	NA	NA	NA	NA	NA	NA	NA	NA	NA	NA	NA	1	0.826059	0.915485	0.250941	0.0561205	0.0322741	0.0213876	0	1	1.01216	0.662096	0.109904	0	0	0	0.033577	NA
O75150	1	1.02881	0.452158	0.166252	0.0460287	0.0239376	0.0234297	0.0239105	1	0.977259	0.597693	0.293785	0.0641456	0.0330814	0.0289022	0.0208739	1	0.784203	0.293582	0.151086	0.0748952	0.0353114	0.0359807	0.0281973	1	1.04238	0.54208	0.234832	0.0866669	0.0431063	0.0374537	0.0363044	1	1.02738	0.404047	0.155563	0.0462368	0.0296732	0.0175527	0.018483	1	0.932299	0.501273	0.258965	0.064093	0.0355653	0.0234936	0.0182523	1
O75151	1	0.739142	0.829329	0.555003	0.349388	0.454659	0.23585	0.368408	NA	NA	NA	NA	NA	NA	NA	NA	1	0.934027	0.545623	0.294654	0.244459	0.174475	0.18097	0.164829	NA	NA	NA	NA	NA	NA	NA	NA	1	0.863706	0.764809	0.690573	0.614258	0.606678	0.376686	0.517331	NA	NA	NA	NA	NA	NA	NA	NA	1
O75152	1	0.932777	0.498405	0.265408	0.103728	0.0583092	0.0443852	0.0498733	1	0.798552	0.456713	0.186566	0.0687184	0.0343523	0.0352865	0.0313645	1	0.774921	0.469251	0.249177	0.141784	0.0735073	0.0764662	0.0639915	1	0.918441	0.502754	0.256355	0.0895055	0.0421641	0.032178	0.0343429	1	1.03905	0.542539	0.234725	0.100815	0.0693056	0.0314662	0.0454732	1	0.862092	0.385128	0.171197	0.0736046	0.0533762	0.0302515	0.0334288	1
O75153	1	1.08778	0.970103	0.458857	0.137772	0.0496539	0.0350051	0.0293718	1	0.909267	0.834403	0.424656	0.0969789	0.0229741	0.0304657	0.018096	1	0.844928	0.665857	0.227241	0.103993	0.028883	0.0265796	0.00941005	1	0.918533	0.993583	0.605116	0.187738	0.0256573	0.0152541	0.0143518	1	0.950364	0.97847	0.40151	0.135905	0.0632911	0.0247418	0.0200351	1	0.945167	0.826442	0.316567	0.0884608	0.0459967	0.0194718	0.0129832	1
O75155-2	1	1.06332	0.678309	0.296141	0.0791443	0.0595456	0.0442516	0.0311739	1	1.08249	0.735071	0.279922	0.138571	0.0342782	0.05491	0.030712	NA	NA	NA	NA	NA	NA	NA	NA	NA	NA	NA	NA	NA	NA	NA	NA	1	0.995091	0.946685	0.33699	0.138535	0.0696127	0.0267098	0.019876	1	1.17032	0.434107	0.213832	0.0393533	0.0213404	0.0416294	0.025872	1
O75157-2	1	0.879539	1.02015	0.688902	0.325012	0.148229	0.124248	0.18703	1	1.05196	0.902412	0.990218	0.357641	0.230175	0.223645	0.280103	1	0.768151	0.897659	0.554118	0.27593	0.189775	0.167727	0.112585	1	0.960494	0.998097	0.629566	0.39237	0.153616	0.184734	0.19515	1	1.23162	1.70012	1.04847	0.473548	0.18128	0.160827	0.200001	1	0.949681	0.974137	0.766445	0.334569	0.175095	0.138559	0.169686	1
O75164	1	0.949504	0.482264	0.192079	0.0828911	0.0662766	0.0476254	0.0485383	1	0.864658	0.467663	0.221027	0.0890443	0.0686875	0.0460732	0.0513302	1	0.753052	0.576586	0.301179	0.232257	0.10419	0.107147	0.0422375	1	0.853408	0.650946	0.323875	0.157253	0.108064	0.0867487	0.077391	1	0.912204	0.469176	0.179079	0.101338	0.0857558	0.0453523	0.0676943	1	0.854277	0.424749	0.233131	0.101512	0.0980152	0.0522473	0.058958	1
O75165	1	1.09429	0.953586	0.454643	0.107069	0.0479951	0.0371011	0.0317806	1	1.01271	0.858463	0.385412	0.0907083	0.0375937	0.0325316	0.0240519	1	1.03217	0.84821	0.306608	0.121239	0.0656567	0.0722371	0.0266209	1	1.03372	1.01051	0.522839	0.169885	0.0773495	0.0789894	0.0697493	1	1.01924	0.919725	0.388309	0.0793387	0.0471594	0.0257589	0.025434	1	0.984028	0.793122	0.370768	0.0842252	0.0491285	0.0278816	0.0154582	1
O75167-5	1	1.14416	1.20176	1.15875	0.652852	0.529115	0.59289	0.680255	1	0.90118	0.979443	0.910595	0.551777	0.459938	0.472936	0.479528	1	1.00724	0.966125	0.862491	0.658092	0.588447	0.54794	0.74375	1	1.16442	1.0973	1.07385	0.638254	0.47464	0.461989	0.510171	1	0.962185	1.13162	0.989463	0.746156	0.56346	0.623182	0.688365	1	1.11917	1.04413	1.05036	0.68714	0.58539	0.539934	0.536875	1
O75170-4	1	1.00244	1.0112	0.832238	0.369516	0.183156	0.101866	0.127213	1	0.970852	0.965585	0.822995	0.351034	0.131365	0.0744217	0.100441	1	1.05057	1.00826	0.711501	0.432974	0.125472	0.0682956	0.0789239	1	1.12814	1.17453	1.08346	0.494117	0.23325	0.110935	0.146559	1	1.07919	1.05626	0.79386	0.411832	0.192663	0.079344	0.140353	1	1.07989	0.960065	0.814481	0.343138	0.168785	0.065874	0.0952783	1
O75175	1	1.10856	1.03602	0.773338	0.28199	0.105776	0.0809438	0.0783039	1	1.39844	0.85384	0.504066	0.192326	0.0711624	0.061048	0.0719057	1	0.921892	0.712036	0.339602	0.129227	0.0605178	0.064443	0.03099	1	1.35061	0.960183	0.693178	0.257168	0.135487	0.101741	0.119939	1	0.97974	1.14676	0.755375	0.337155	0.0943902	0.0654902	0.0765717	1	1.03121	0.894766	0.671485	0.186929	0.116414	0.0658402	0.0844644	1
O75179-7	1	0.993884	0.861137	0.397728	0.129658	0.060102	0.0473078	0.0527907	1	0.957736	0.748401	0.257483	0.09686	0.034227	0.0146986	0.0331855	1	1.03794	0.840558	0.566172	0.457451	0.26296	0.247274	0.150252	1	0.987044	0.909356	0.539416	0.194962	0.139657	0.11112	0.100292	1	0.961689	0.728234	0.302956	0.114246	0.0539811	0.0368792	0.0354944	1	0.966601	0.606685	0.266063	0.086203	0.0603684	0.0234065	0.0332511	1
O75190	1	1.07315	0.594213	0.644979	0.280266	0.166886	0.106382	0.177611	1	1.07812	0.654679	0.583072	0.179949	0.111122	0.0900406	0.118919	1	1.12541	0.845178	0	0.23777	0	0.0981919	0	1	0.934773	0.630585	0.538	0.0701871	0.0619467	0	0.0597615	1	0.950786	0.726623	0.480992	0.24302	0.211666	0.109768	0.160412	1	0.805292	0.540217	0.365878	0.177241	0.0969251	0.0636219	0.117229	1
O75191	1	0.933165	0.838199	0.326335	0.144653	0.07083	0.0695637	0.0535433	1	0.972735	0.765108	0.229979	0.089698	0.0443577	0.0622666	0.0601707	1	0.951836	0.487828	0.230369	0.0992864	0.0806245	0.0397803	0.0539409	1	1.14222	1.08948	0.769991	0.318533	0.161425	0.0973439	0.0728283	1	0.900883	0.779046	0.34156	0.11323	0.0775565	0.0555078	0.0527317	1	0.872545	0.784389	0.242839	0.0996081	0.065381	0.0728134	0.0802359	1
O75208	1	1.06788	1.03555	0.642697	0.278774	0.183574	0.150149	0.117265	1	1.17371	0.894875	0.690186	0.227501	0.12456	0.0877173	0.0602448	1	0.901212	0.718886	0.470187	0.222327	0.116455	0.0794477	0.0326177	1	1.1811	0.741811	0.542221	0.271562	0.17602	0.126905	0.0815997	1	1.02064	1.01999	0.508374	0.267651	0.195874	0.169597	0.137516	1	1.06843	0.742979	0.48516	0.163169	0.129279	0.0632083	0.0406071	1
O75223	1	1.04204	1.0214	0.927879	0.595318	0.28362	0.0515746	0.0363625	1	0.927714	1.04847	1.05689	0.59392	0.221131	0.0479257	0.0293862	1	0.939447	0.945356	0.798212	0.54678	0.253484	0.0520807	0.0409699	1	0.85289	1.00928	1.02649	0.689623	0.303757	0.0570052	0.0504146	1	0.878568	1.1044	0.879427	0.634812	0.280081	0.0318741	0.0252056	1	0.854041	0.91724	0.848208	0.520316	0.22559	0.022427	0.00849236	1
O75251-2	NA	NA	NA	NA	NA	NA	NA	NA	1	0.93733	0.886522	0.686098	0.364039	0.0819833	0.0645407	0.0395685	1	0.806474	0.827552	0.503934	0.313105	0.0582475	0.037338	0.0317264	1	1.08941	1.00588	0.913528	0.143427	0.0604523	0.0448614	0.0705021	NA	NA	NA	NA	NA	NA	NA	NA	1	1.09751	0.826212	0.743816	0.483366	0.256893	0.0870821	0.0820254	1
O75298	1	1.01386	1.10091	0.585693	0.185728	0.0637393	0.0853719	0.115274	1	0.929858	0.852128	0.50193	0.136831	0.0474999	0.0561715	0.0444645	1	1.18616	0.852955	0.40594	0.199631	0.0616068	0.0543962	0.0260135	1	0.996858	1.133	0.554391	0.136209	0.0401158	0.062498	0.0565213	1	0.915419	0.862874	0.501911	0.220981	0.0934936	0.12089	0.112871	1	0.995748	0.691481	0.397561	0.120302	0.0534231	0.0474327	0.0484368	1
O75306-2	1	0.723785	0.453655	0.409015	0.250375	0.0779409	0.0619137	0.0220506	1	0.790986	0.612934	0.415642	0.210096	0.0835735	0.0539451	0.0302824	1	1.09088	0.965101	0.562583	0.413127	0.158824	0.0826346	0.0579909	1	0.774978	0.431256	0.297779	0.206718	0.125872	0.0429292	0.0371527	1	0.802531	0.408349	0.387445	0.232874	0.142755	0.0626451	0.0223568	1	0.850624	0.661749	0.477983	0.251286	0.117462	0.0589161	0.0319963	1
O75312	1	1.08012	1.03822	0.921519	0.256599	0.10259	0.0672389	0.0665588	1	0.929221	0.874775	0.778838	0.240346	0.0809911	0.0486986	0.0376281	1	0.824598	0.801683	0.578012	0.235725	0.0654582	0.0482605	0.0311454	1	0.962269	1.10347	0.782601	0.280382	0.0897597	0.0353122	0.0500603	1	0.967455	1.08802	0.750198	0.26202	0.101483	0.0538611	0.0563809	1	1.02236	0.948415	0.816185	0.252073	0.0996609	0.0400712	0.0300765	1
O75323	1	0.915311	0.820651	0.67292	0.293631	0.127527	0.039277	0.0280573	1	0.928967	0.881988	0.683748	0.303166	0.0613604	0.0391756	0.0190332	1	0.78089	0.648651	0.422134	0.275798	0.0740865	0.0464675	0.0238485	1	0.851447	0.679581	0.66702	0.269768	0.213106	0.0495748	0.0543983	1	1.14101	1.11555	0.835455	0.368932	0.195993	0.0548076	0.0280286	1	0.875551	0.874286	0.641497	0.31025	0.166825	0.043515	0.0192482	1
O75330-4	1	1.114	0.73242	0.317089	0.0871593	0.0292641	0.020629	0.0195417	1	1.01445	0.710018	0.270692	0.0619733	0.0198627	0.0281138	0.0505555	1	1.04482	0.580339	0.281813	0.114609	0.0278364	0.0303541	0.0307594	1	1.00299	0.821164	0.231191	0.04892	0	0	0.026524	1	1.2247	0.839198	0.400381	0.082338	0.0292355	0.0215776	0.0277428	1	1.04955	0.622509	0.240968	0.0499226	0.0335922	0.0146481	0.00449166	1
O75340	1	1.04173	0.60101	0.378701	0.0806044	0.0319181	0.0344416	0.0230476	1	1.19882	0.852831	0.343051	0.082758	0.0276741	0.035354	0.0254982	1	1.10017	0.641755	0.32306	0.103708	0.0188259	0.0309013	0.0244933	1	1.47289	0.749245	0.510789	0.108266	0.0388729	0.0276708	0.0364709	1	0.981702	0.578139	0.42061	0.0809425	0.0376554	0.0101811	0.0104239	1	0.976054	0.884085	0.420478	0.0867339	0.0381515	0.0250973	0.0136426	1
O75347	1	1.04286	1.25241	1.19425	0.596417	0.687164	0.566848	0.610963	1	1.07761	0.888542	1.27759	0.632544	0.637468	0.602858	0.640429	1	0.875918	0.788986	0.812868	0.676222	0.579521	0.587883	0.601012	1	1.02028	1.14591	1.20309	0.868002	0.740862	0.761277	0.794002	1	1.49347	1.27705	1.4675	0.748328	0.810441	0.883438	0.777516	1	1.15374	0.860414	1.11117	0.626847	0.413609	0.562325	0.502536	1
O75348	1	0.998635	1.09682	1.04127	0.438065	0.258339	0.211711	0.274498	1	1.10687	1.05545	0.978435	0.374081	0.200632	0.187324	0.209402	1	0.836715	0.79627	0.624087	0.376207	0.197768	0.158181	0.163309	1	1.13914	1.32896	1.15606	0.663697	0.378969	0.263523	0.287862	1	1.45026	1.19972	1.35261	0.610363	0.288385	0.21071	0.249516	1	1.12678	1.13667	1.04812	0.487441	0.204362	0.195295	0.209844	1
O75351	1	1.05221	1.09638	0.729655	0.0905988	0.0406601	0.0284392	0.0262986	1	1.02287	0.964375	0.632481	0.0702405	0.0301156	0.0238229	0.0223309	1	0.901461	0.964978	0.568603	0.0870694	0.0260022	0.0322277	0.0187756	1	1.10844	1.10307	0.801619	0.0929304	0.0446989	0.0273716	0.0312171	1	1.09868	1.10143	0.722059	0.0818723	0.0408209	0.02657	0.0275832	1	1.00853	0.915386	0.632159	0.0570613	0.029916	0.0144368	0.0167706	1
O75362	1	1.05355	1.12377	0.847449	0.220709	0.15772	0.094719	0.0787815	1	0.970115	0.963315	0.755767	0.277961	0.118797	0.0925022	0.0849059	NA	NA	NA	NA	NA	NA	NA	NA	NA	NA	NA	NA	NA	NA	NA	NA	1	1.27891	1.40167	1.00305	0.314222	0.207743	0.116576	0.115294	1	1.19552	0.955663	0.673929	0.236813	0.150245	0.0947156	0.107715	NA
O75367-3	1	0.943186	0.867188	0.827705	0.708458	0.685498	0.269564	0.207038	1	0.850919	0.869779	0.780261	0.67442	0.440828	0.235403	0.1613	1	1.2147	1.06266	1.08831	0.987059	0.383116	0.541276	0.127213	1	1.0313	0.810806	0.739585	0.563848	0.654186	0.182417	0.173263	1	0.988336	0.856901	0.869915	0.945978	0.868123	0.325253	0.225558	1	1.00487	0.917081	0.921814	0.836236	0.846338	0.300766	0.230299	1
O75368	1	1.01693	1.09137	0.928191	0.401488	0.212344	0.162958	0.145831	1	0.959117	1.08289	0.849112	0.348243	0.187176	0.153762	0.122773	1	0.805985	0.806201	0.69309	0.459943	0.247493	0.161576	0.169169	1	0.991683	0.991471	0.998309	0.570197	0.29813	0.214463	0.174717	1	1.17899	1.06117	1.0231	0.435696	0.232453	0.148165	0.123321	1	1.13394	1.0953	0.955091	0.428238	0.204588	0.172015	0.129588	1
O75369-8	1	1.03633	1.06268	1.04645	0.331388	0.123774	0.0516189	0.0468585	1	1.05153	1.05185	0.985206	0.310736	0.0978546	0.0585516	0.0464713	1	0.913034	0.974116	0.774422	0.306323	0.100678	0.0634183	0.0488397	1	1.01028	1.1072	1.09017	0.40049	0.141372	0.0719204	0.070078	1	0.967734	1.02809	0.916817	0.340054	0.12523	0.0463427	0.0449925	1	1.02082	1.05715	0.950411	0.310781	0.126502	0.0541856	0.0534425	1
O75376	1	0.988766	0.871284	0.584296	0.22749	0.129345	0.0667925	0.0546979	1	0.840059	0.634846	0.524641	0.266205	0.103188	0.0878904	0.0641748	1	2.41278	0.905327	0.653908	0.370572	0.150768	0.0745575	0.0652016	1	0.931489	0.906366	0.679551	0.231149	0.127772	0.0881339	0.0832742	1	0.930172	0.81072	0.52067	0.293097	0.157098	0.0563226	0.0771731	1	0.898994	0.675658	0.54215	0.258577	0.146452	0.0873742	0.0888857	1
O75380	1	1.11288	0.968036	1.37712	1.25582	1.16341	1.23481	1.1553	1	0.994324	0.939193	1.11002	0.904944	0.954884	1.13779	1.4789	1	0.910226	0.959232	1.35689	1.34981	1.22686	1.74149	0.856224	1	0.780173	1.03679	0.987154	0.997481	0.767431	0.875821	1.27224	1	0.878658	0.627085	0.962753	0.816161	0.890895	1.00716	1.26871	1	0.975915	0.767407	0.939582	0.885431	0.899258	0.938622	1.47257	1
O75381-2	NA	NA	NA	NA	NA	NA	NA	NA	1	0.788337	0.715268	0.549116	0.15105	0.100784	0.0543205	0.0540339	1	0.96916	0.730374	1.05898	0.449977	0.108445	0.145923	0.0666762	NA	NA	NA	NA	NA	NA	NA	NA	NA	NA	NA	NA	NA	NA	NA	NA	1	1.98083	0.818505	0.691075	0.171954	0.11226	0.0440514	0.0957877	1
O75390	1	0.93001	0.883659	0.567537	0.203946	0.0524469	0.0206918	0.015472	1	0.942805	0.921263	0.594881	0.183617	0.0420458	0.0198963	0.0139631	1	0.749532	0.618732	0.384967	0.154176	0.0358634	0.0184752	0.0127719	1	0.914192	0.895816	0.590838	0.206623	0.0553641	0.0147722	0.0152051	1	0.832692	0.912855	0.597576	0.199297	0.0575403	0.0098958	0.00854732	1	1.02896	0.909901	0.677328	0.204123	0.0476037	0.0105961	0.00365643	1
O75391	1	1.05205	0.978077	1.03902	0.504406	0.324995	0.274397	0.308984	1	0.958702	1.09534	0.805964	0.388623	0.247491	0.241658	0.254555	1	10.5087	0.835251	0.645804	2.12138	0.222336	0.233649	0.163495	1	1.20993	1.02201	0.891628	0.400169	0.250736	0.196358	0.209564	1	0.9953	1.02256	0.8763	0.443797	0.296482	0.244871	0.250693	1	0.912522	1.12164	0.826298	0.415105	0.269777	0.240548	0.263206	1
O75396	1	0.906555	1.10049	0.780196	0.219262	0.0588296	0.0256737	0.0250813	1	1.14145	1.05533	0.779486	0.196805	0.0522886	0.0339188	0.0238094	1	1.0462	1.09572	0.712342	0.239245	0.0451534	0.0254888	0.013581	1	1.00556	1.03476	0.827479	0.325093	0.124896	0.0584455	0.0464516	1	1.15507	1.1051	0.980675	0.313821	0.0837282	0.0252943	0.0276134	1	0.960415	1.06064	0.866415	0.259851	0.070757	0.0342567	0.0316266	1
O75400-2	1	0.96263	0.697445	0.23876	0.0611392	0.0360076	0.0286921	0.0358805	1	0.908668	0.6178	0.193426	0.0577528	0.0299367	0.0295049	0.0252087	1	1.05797	0.580755	0.178422	0.0952462	0.0450148	0.0635915	0.0458005	1	1.01397	0.733867	0.301274	0.104956	0.0550459	0.0407395	0.0340025	1	0.960178	0.741472	0.214395	0.0804148	0.0586114	0.0356247	0.0532854	1	0.913737	0.56581	0.158031	0.056813	0.0478155	0.0225115	0.0265635	1
O75410-9	1	1.0229	1.03884	0.952868	0.447806	0.238317	0.173242	0.19329	1	0.996365	1.04617	0.903944	0.388836	0.19887	0.165028	0.165193	1	0.868643	0.88723	0.62921	0.25624	0.103794	0.0744131	0.0380315	1	0.832131	1.13326	0.915688	0.463296	0.222367	0.116878	0.104459	1	0.95565	1.05758	0.836613	0.462058	0.256724	0.196178	0.239976	1	0.997747	0.997	0.892605	0.438874	0.224816	0.188058	0.225995	1
O75414	1	1.21608	1.21295	0.740848	0.450707	0.370087	0.420853	0.421383	1	1.03561	1.19661	0.701521	0.44639	0.396	0.479302	0.380667	1	0.944287	0.98956	0.799577	0.679929	0.552657	0.519683	0.557193	NA	NA	NA	NA	NA	NA	NA	NA	1	0.963366	0.943326	0.572246	0.387678	0.333153	0.339795	0.360358	1	0.955149	0.629532	0.498925	0.433942	0.379859	0.335964	0.33372	1
O75419-2	1	0.69475	0.661549	0.349657	0.0821739	0.0464138	0.0364356	0.0197537	1	0.903136	0.842525	0.416156	0.12623	0.0477636	0.0465849	0.0329023	1	0.479596	0.324061	0.217725	0.124398	0.0375508	0.0424973	0.01688	1	0.783836	0.871391	0.526236	0.154402	0.0550994	0.0301279	0.0208516	1	0.767093	0.702991	0.436443	0.115836	0	0.0540659	0	1	1.08246	0.628926	0.434704	0.140686	0.0751147	0.0327644	0.0160218	1
O75420	NA	NA	NA	NA	NA	NA	NA	NA	1	1.03912	0.731183	0.47706	0.101608	0.0479279	0.0420368	0.0384562	NA	NA	NA	NA	NA	NA	NA	NA	NA	NA	NA	NA	NA	NA	NA	NA	NA	NA	NA	NA	NA	NA	NA	NA	1	0.918691	0.614655	0.30765	0.0729265	0.0610469	0.0280937	0.0274945	NA
O75427	1	1.08319	0.796429	0.268241	0.0741488	0.0362187	0.0397458	0.0424349	1	0.971307	0.659561	0.263565	0.0887636	0.0375125	0.0381484	0.0319408	1	1.16191	0.683431	0.315349	0.140267	0.0578265	0.0786043	0.0688845	1	1.03497	0.90044	0.469383	0.155512	0.0749626	0.0952835	0.0847017	1	1.10406	0.74892	0.284592	0.0971826	0.0565436	0.0295803	0.0460972	1	1.05024	0.59431	0.274409	0.0837539	0.0488222	0.0237094	0.0300979	1
O75436	1	1.07981	1.13661	1.03498	0.401191	0.160548	0.0395915	0.0242579	1	0.944926	1.04429	0.921972	0.347819	0.117813	0.045108	0.0190396	1	0.985396	1.01319	0.81292	0.408201	0.153915	0.0412972	0.016646	1	1.00756	1.09029	1.06106	0.446371	0.179952	0.046755	0.0323886	1	0.913623	1.04838	0.903612	0.385486	0.134649	0.031784	0.0169228	1	0.980934	1.05514	0.939763	0.3698	0.132169	0.0337147	0.0151131	1
O75439	1	0.871346	0.781345	0.52747	0.100122	0.0202245	0.0131402	0.0112188	1	0.788048	0.754659	0.471337	0.0708061	0.0160341	0.0134242	0.0102639	1	0.765265	0.621522	0.420289	0.14589	0.0473702	0.0391936	0.0297077	1	0.927999	0.877155	0.641286	0.169342	0.0487666	0.026311	0.0210975	1	0.884708	0.828424	0.567653	0.112088	0.0256555	0.00661117	0.00665612	1	1.0106	0.812769	0.558764	0.0880089	0.0206871	0.00571718	0.00398314	1
O75448-2	1	1.31911	1.03001	0.63498	0.437967	0.126638	0.105454	0.0896035	1	0.893175	0.875149	0.75684	0.285855	0.0561625	0.0430647	0.0325072	1	1.22121	1.04743	0.510223	0.236818	0.0267978	0.0148268	0.010085	1	1.1206	1.16953	0.746536	0.519462	0.073346	0.0305034	0	1	0.991052	1.06435	0.842195	0.428033	0.186643	0.10079	0.0408862	1	0.99032	0.821944	0.728328	0.253658	0.0673674	0.0414477	0.030513	1
O75449	1	1.11995	1.06282	0.636487	0.134517	0.0350226	0.0267575	0.0214478	1	1.2783	0.679471	0.58084	0.05372	0	0.0196908	0	1	1.04532	0.85719	0.501577	0.161734	0.0460488	0.0388969	0.121448	1	1.01778	1.10508	0.517669	0.110272	0.030705	0.0503479	0.0352407	1	1.10525	1.1471	0.598278	0.14027	0.0327262	0.0225042	0.0265143	1	1.21595	1.16823	0.58315	0.106377	0	0	0	1
O75475	1	1.05322	0.833501	0.803019	0.369796	0.292017	0.242452	0.377349	1	1.04571	0.970443	0.868952	0.473668	0.34636	0.290659	0.404246	1	0.826599	0.930215	0.775196	0.625963	0.369	0.658974	0.410634	1	0.92971	1.06153	0.851532	0.688928	0.633288	0.502554	0.861939	1	1.15155	1.01504	0.719582	0.4631	0.386625	0.256518	0.413501	1	1.04491	0.906657	0.75603	0.529427	0.519908	0.385997	0.558499	1
O75477	1	1.06213	0.761518	0.693499	0.349045	0.172513	0.156348	0.165735	1	0.970478	0.778903	0.566787	0.22927	0.116273	0.0853275	0.06603	1	0.775384	0.624921	0.326921	0.135694	0.0513349	0.025154	0.0213722	NA	NA	NA	NA	NA	NA	NA	NA	1	1.14731	1.01526	0.729122	0.370362	0.236017	0.14608	0.167874	1	1.08001	0.754833	0.571542	0.180104	0.093584	0.0964353	0.0658791	1
O75489	1	0.782849	0.5287	0.396723	0.233204	0.0767444	0.0632003	0.0209721	1	0.906867	0.57329	0.398982	0.257677	0.0772528	0.100365	0.0375229	1	0.884997	0.841902	0.781654	0.444445	0.265559	0.147254	0.053753	1	0.646748	0.429906	0.267045	0.199393	0.152544	0.0378832	0.0241535	1	0.962662	0.497913	0.383735	0.201042	0.131813	0.0425687	0.0226558	1	0.876714	0.575184	0.503437	0.30032	0.242719	0.11115	0.0500599	1
O75494-2	1	0.935036	0.841618	0.496807	0.209378	0.103678	0.0871883	0.15379	1	0.901639	0.791018	0.415592	0.254845	0.122629	0.109593	0.139275	1	1.04913	0.853595	0.3972	0.417859	0.221483	0.270499	0.189462	1	0.888183	0.714034	0.468541	0.358514	0.190794	0.147782	0.175605	1	0.961342	0.862482	0.54755	0.246633	0.151245	0.0845103	0.181671	1	1.00107	0.823152	0.462291	0.342633	0.219985	0.141874	0.234586	1
O75496	1	1.19205	1.23096	1.05639	0.400685	0.316185	0.307835	0.326699	1	1.09283	1.11302	1.32118	0.616097	0.42133	0.34545	0.482395	1	0.774528	0.74865	0.500403	0.44343	0.401478	0.371497	0.283321	1	0.999503	1.05489	0.890501	0.495533	0.396275	0.352718	0.498831	1	0.923481	1.1779	0.843339	0.438926	0.300918	0.324903	0.28419	1	1.13925	0.918071	0.82747	0.482454	0.329943	0.316979	0.316438	1
O75521-2	1	0.752748	0.808339	0.644108	0.213442	0.131845	0.0391318	0.0214909	1	0.903471	0.889792	0.593413	0.303812	0.122436	0.0505728	0.0239006	1	0.817636	0.705073	0.536637	0.296713	0.149506	0.096814	0.0452443	1	0.731304	0.465943	0	0.208781	0.180274	0.0668328	0.0968587	1	1.05728	1.03567	0.719872	0.283011	0.179932	0.0492086	0.0135533	1	1.22831	1.09558	0.862742	0.389129	0.237094	0.0642856	0	1
O75528-2	1	4.43928	0.856468	1.04951	0.303165	0.174483	0.10584	0.163151	1	1.01534	0.817771	0.664927	0.315527	0.131486	0.118845	0.158249	1	1.03645	0.795221	0.623789	0.292559	0.13065	0.151381	0.114705	1	0.957273	0.757193	0.433854	0.218314	0.192524	0.119955	0.132561	1	1.25215	1.25211	1.0474	0.444746	0.320405	0.201884	0.225574	1	0.978118	0.752782	0.642224	0.290268	0.233225	0.0954263	0.13766	1
O75530-3	NA	NA	NA	NA	NA	NA	NA	NA	1	2.69326	0.428679	1.00901	0.142103	0	0	0	1	1.24294	0.826766	0.358429	0.152133	0.04503	0.0528994	0.0317658	NA	NA	NA	NA	NA	NA	NA	NA	NA	NA	NA	NA	NA	NA	NA	NA	1	1.22027	0.800467	0.435771	0.0773937	0	0	0	1
O75533	1	0.981708	0.876793	0.694378	0.168856	0.0662518	0.049867	0.0499719	1	0.94911	0.83695	0.67776	0.142699	0.0647726	0.0506119	0.0449472	1	0.978881	0.86539	0.540251	0.146222	0.062433	0.0645839	0.0520345	1	1.02261	0.950229	0.763272	0.208392	0.0956582	0.0709306	0.0752359	1	1.01919	0.915201	0.669012	0.175882	0.0785924	0.0482214	0.0582208	1	0.948723	0.842086	0.655353	0.152426	0.0816822	0.0554837	0.0617668	1
O75534-2	1	0.918638	0.48106	0.175986	0.0434306	0.0156243	0.0184255	0.0165067	1	0.913192	0.454304	0.172385	0.0353583	0.0145065	0.0209994	0.013872	1	0.790534	0.350192	0.129977	0.043904	0.0165942	0.018338	0.0160237	1	0.952469	0.565219	0.25521	0.0723742	0.0385205	0.0263786	0.018404	1	0.938241	0.476628	0.148666	0.0358192	0.0192674	0.00877309	0.0126509	1	0.930388	0.429084	0.16538	0.0361211	0.0236666	0.0149775	0.0148596	1
O75554-2	1	1.06886	0.952908	0.940123	0.421709	0.420631	0.476622	0.609617	1	1.11633	0.954357	0.803005	0.439777	0.277051	0.356787	0.461077	1	0.840457	1.00824	0.725739	0.546052	0.33084	0.425041	0.310459	1	1.0563	0.989588	0.808601	0.549803	0.323625	0.347316	0.474842	1	0.905608	0.940339	0.750052	0.531451	0.416074	0.486139	0.641743	1	0.957066	0.896193	0.738057	0.351659	0.304771	0.291529	0.407821	1
O75558	1	1.30185	0.629053	0.367619	0	0	0	0	1	0.902294	0.943416	0.190849	0.0817531	0.0270873	0.0301621	0.0577144	NA	NA	NA	NA	NA	NA	NA	NA	NA	NA	NA	NA	NA	NA	NA	NA	1	1.44873	0.54051	0.251556	0	0	0	0	1	0.968199	1.00253	0.229095	0.0638022	0.0447508	0.0259188	0.0514015	NA
O75563	1	0.997942	0.806195	0.287766	0.0698871	0.0310134	0.0366603	0.0283363	1	0.937685	0.786307	0.239234	0.0580594	0.0259633	0.0321205	0.032492	1	0.853824	0.481425	0.198987	0.114942	0.0230844	0.0256566	0.0132885	1	0.922833	0.788376	0.409708	0.081814	0.0244451	0.0223664	0.0259247	1	0.955147	0.68987	0.241206	0.0601346	0.0368614	0.0258855	0.0260725	1	0.929696	0.769131	0.2485	0.0661863	0.0373983	0.0290042	0.0390027	1
O75569-3	NA	NA	NA	NA	NA	NA	NA	NA	NA	NA	NA	NA	NA	NA	NA	NA	NA	NA	NA	NA	NA	NA	NA	NA	1	0.681843	0.827975	0.225305	0.0708787	0.0517159	0	0	NA	NA	NA	NA	NA	NA	NA	NA	NA	NA	NA	NA	NA	NA	NA	NA	NA
O75586	1	1.04016	1.13787	0.451893	0.0600019	0	0.00555391	0.0150039	1	1.51659	0.878808	0.474134	0	0.0193882	0.0246501	0	1	1.16141	0.685063	0.182336	0	0	0	0	NA	NA	NA	NA	NA	NA	NA	NA	1	1.19545	1.08023	0.425051	0.0399501	0.02297	0	0	1	1.00582	0.647418	0.244018	0.0497258	0.0166783	0.0114111	0	1
O75592-2	1	1.22565	1.06157	0.60061	0.181387	0.0780544	0.0500539	0.0461996	1	1.06805	0.818326	0.607187	0.215004	0.143298	0.106649	0.0532528	1	1.29192	1.00231	0.547041	0.258954	0.145507	0.126718	0.0816808	1	0.96828	0.914536	0.600503	0.161375	0.0962022	0.0618439	0.0786791	1	1.29886	1.3164	0.727009	0.193036	0.099457	0.0680118	0.0740602	1	1.00552	0.774198	0.597655	0.191421	0.140807	0.0894388	0.032355	1
O75600	1	0.735754	0.582132	0.833121	0	0	0	0	1	0.707172	0.606252	0.624506	0.127008	0.0478858	0	0	1	0	0	0	0	0	0	0.0903405	NA	NA	NA	NA	NA	NA	NA	NA	1	0.991551	0.657308	0.484942	0	0.091466	0	0	1	1.10362	0.938993	1.02032	0.180441	0.160046	0	0.102373	NA
O75607	NA	NA	NA	NA	NA	NA	NA	NA	1	2.40767	0.909908	1.58111	0.724415	0.49271	0.17647	0.0638828	NA	NA	NA	NA	NA	NA	NA	NA	1	0.978502	0.556446	0	0	0	0	0	NA	NA	NA	NA	NA	NA	NA	NA	1	1.2109	0.880341	0.496511	0.472637	0.302808	0.0622376	0.0213502	NA
O75608-2	1	1.03545	1.06508	1.02274	0.676472	0.436151	0.113546	0.0223381	1	0.997379	1.04605	0.979128	0.579819	0.399994	0.135215	0.0210974	1	0.886256	0.847336	0.826412	0.630285	0.432627	0.142321	0.0232256	1	0.99345	1.07631	1.08206	0.766618	0.520312	0.135561	0.0425234	1	0.972513	1.02889	0.959879	0.660786	0.440284	0.127091	0.00634414	1	1.09661	1.0988	1.06155	0.666042	0.452546	0.150922	0.0112462	1
O75629	NA	NA	NA	NA	NA	NA	NA	NA	1	1.21689	0.998639	0.92277	0.464551	0.283277	0.304464	0.281644	1	0.959226	0.956512	0.557708	0.548074	0.387364	0.424688	0.434471	1	0.904534	0.814746	0.770137	0.274348	0.252259	0.217709	0.452005	NA	NA	NA	NA	NA	NA	NA	NA	1	1.21723	1.01872	0.987625	0.471937	0.39929	0.22327	0.182932	1
O75643	1	0.998687	0.981323	0.708888	0.157692	0.0498934	0.0377994	0.0398544	1	0.957386	0.920835	0.718779	0.167159	0.0825164	0.0778137	0.0855198	1	1.10058	1.02299	0.574448	0.159909	0.0427503	0.0338923	0.0268877	1	0.953629	1.00867	0.667634	0.146303	0.0594931	0.0353777	0.0396685	1	1.07378	1.07217	0.760617	0.162743	0.0614223	0.0410171	0.046175	1	1.00561	0.901089	0.747057	0.161722	0.0851174	0.0727046	0.0805791	1
O75663	1	1.1174	0.861773	0.571608	0.118705	0.0434732	0.0288055	0.0251268	1	1.05371	0.996308	0.653251	0.0946975	0.0456238	0.0405129	0.0381105	1	0.774558	0.775945	0.397267	0.0722406	0.0280263	0.0267095	0.0150282	1	1.05342	1.05746	0.810348	0.120452	0.0393229	0.0238461	0.0214296	1	0.915989	0.843888	0.360341	0.103543	0.0366464	0.0252121	0.0222118	1	0.980028	0.820875	0.511987	0.0890433	0.049173	0.0304338	0.0234301	1
O75674-2	1	1.03632	0.88333	0.557564	0.181163	0.0483916	0.0339213	0.0406587	1	1.13023	0.985788	0.953554	0.251196	0.0437033	0.0483482	0.0342131	1	0.999879	0.964203	0.531621	0.260834	0.0249113	0.0111212	0.0348583	1	0.90988	0.996948	1.00013	0.315252	0.082058	0.0449407	0.019931	1	0.868518	1.14811	0.60065	0.193503	0.0576906	0.0358677	0.047491	1	1.02793	0.888841	0.809048	0.25721	0.049667	0.0249524	0.0233747	1
O75676-2	1	0.996738	0.453929	0.318428	0.0590585	0.231974	0.303278	0.340757	1	0.815675	0.648199	0.49867	0.39528	0.200207	0.346398	0.0944546	1	0.906223	1.21668	0.895688	0.778776	0.965269	0.958738	0.0654378	1	1.11706	1.25699	1.26378	0.709417	0.696576	0.958728	1.13332	1	1.03509	0.698467	0.10106	0.355389	0.289166	0.365784	0.417452	1	0.746987	0.682206	0.43593	0.410109	0.284362	0.332952	0.268381	1
O75683	1	0.962537	1.00193	0.852297	0.88531	0.855253	0.894127	0.9726	1	0.739601	0.780539	0.624615	0.738878	0.546226	0.733416	0.800712	1	0.897951	0.882265	0.705938	0.863039	0.572475	0.698998	0.743862	1	0.556538	0.746698	0.346742	0.235555	0.245677	0.111922	0.143899	1	0.84889	0.894033	0.691314	0.922124	0.833841	0.95109	1.16916	1	1.05362	0.840935	0.836831	1.03899	0.979358	0.91821	1.09816	1
O75688	1	1.02685	1.05416	0.906834	0.151966	0.0686793	0.0366561	0.0325461	1	1.04472	0.960445	0.866889	0.0725271	0.0248219	0.0255424	0.0160966	1	0.9606	0.839674	0.523807	0.0978771	0.0397129	0.0332193	0.0384142	1	1.32688	1.03401	0.952059	0.102129	0.0273239	0.0194981	0.0133669	1	0.937088	1.05786	0.856918	0.13988	0.0635782	0.0355228	0.0192496	1	1.0337	0.98481	0.852599	0.0661939	0.0286736	0.0114825	0.00934767	1
O75688-2	1	1.1005	1.19768	0.950844	0.0708754	0.0313876	0.0136349	0.0164562	1	0.656683	0.954812	0.761106	0.0737222	0.0165636	0.0105044	0.0120818	NA	NA	NA	NA	NA	NA	NA	NA	1	0.786987	0.916914	0.393509	0.135006	0.0889289	0.0768659	0.0862373	1	0.785393	1.12534	0.852062	0.0720144	0.0216991	0.00534092	0.00546042	1	1.3265	1.0279	0.888905	0.0613627	0.0183825	0	0	NA
O75689	1	1.06902	1.00372	0.831389	0.212014	0.0494824	0.0277863	0.0142378	1	1.14558	0.9852	0.82578	0.187928	0.0450087	0.0248522	0.0145531	1	0.93647	0.859246	0.623154	0.190183	0.0624086	0.0455227	0.0731002	1	1.00014	1.02948	0.820446	0.274183	0.107802	0.0718009	0.0778152	1	0.898358	0.986341	0.63907	0.196147	0.0452562	0.013918	0.00716672	1	1.01757	0.933219	0.756458	0.161701	0.0383177	0.0152142	0.00548278	1
O75694	1	1.10774	0.959162	0.819855	0.236896	0.162358	0.115757	0.0442706	1	0.969637	0.762954	0.639366	0.10382	0.0516631	0.03895	0.022241	1	1.00004	0.988467	0.528816	0.118714	0.0285835	0.0171927	0.0197752	1	1.16993	0.990112	0.75234	0.155765	0.0598134	0.0263105	0.0392098	1	1.07215	0.894249	0.847649	0.251726	0.201225	0.104773	0.036677	1	0.972465	0.720351	0.577424	0.0968399	0.0648594	0.0301111	0.0217388	1
O75695	1	1.13573	1.32592	0.877226	0.131586	0.050159	0.0516995	0.0629549	1	0.972525	1.16027	0.743625	0.111536	0.0523161	0.0626586	0.0604814	1	1.0121	0.951169	0.537245	0.141102	0.0570842	0.0530564	0.0631866	1	1.09752	1.30345	0.80811	0.146456	0.06254	0.0528933	0.0530716	1	0.987961	1.27193	0.812502	0.102596	0.0458946	0.0254528	0.0337325	1	1.00757	1.0038	0.727257	0.100187	0.0541486	0.0382491	0.0371487	1
O75717	1	0.980917	0.725808	0.275482	0.0999093	0.0694606	0.0467834	0.0590795	1	0.978205	0.692289	0.268456	0.0991675	0.0594908	0.0438655	0.0572099	1	0.853766	0.501631	0.176005	0.109351	0.0728962	0.0876776	0.0878229	1	0.984575	0.770838	0.312376	0.0905823	0.0362436	0.0382957	0.0465474	1	0.909447	0.679195	0.242503	0.100507	0.0739888	0.0403305	0.056887	1	0.985322	0.651945	0.272495	0.109578	0.0779771	0.0379152	0.0549538	1
O75718	1	0.794188	0.558192	0.186153	0.0435522	0.0258088	0.020518	0.0158601	1	0.91415	0.587657	0.199096	0.0671112	0.0195919	0.0275756	0.0144733	1	0.721481	0.332981	0.144116	0.0882001	0.0370824	0.0289471	0.0154637	1	0.786236	0.57422	0.245482	0.0672313	0.0319265	0.025626	0.045769	1	0.815941	0.660909	0.148871	0.0561193	0.0264853	0.0141058	0.017762	1	0.943235	0.450046	0.157269	0.0567073	0.0338801	0.016414	0.0121473	1
O75781-2	1	1.15697	1.16685	1.05541	0.476978	0.273712	0.260185	0.269786	1	1.08165	1.18594	1.02133	0.45556	0.282759	0.347477	0.334873	1	0.942468	0.861358	0.608929	0.27787	0.146594	0.146562	0.120428	1	0.958156	0.977313	0.564	0.28668	0.179301	0.166532	0.24749	1	0.931885	1.19469	0.688878	0.377866	0.250659	0.199223	0.211296	1	0.800727	0.789089	0.530039	0.290166	0.174874	0.170827	0.174034	1
O75792	1	1.13527	1.02809	0.701506	0.166791	0.0906675	0.0457247	0.037629	1	1.22106	0.897202	0.666743	0.133632	0.0811376	0.058815	0.0473257	1	0.827714	0.773078	0.291789	0.0893847	0.021137	0.0175092	0.0166642	1	1.10375	1.02759	0.643756	0.106059	0.0319807	0.0143995	0.0257991	1	1.00375	0.942791	0.621455	0.15642	0.0868487	0.0442326	0.041004	1	1.00965	0.844945	0.560454	0.150907	0.0837937	0.0526521	0.0260519	1
O75794	1	0.969188	0.857789	0.716556	0.18189	0.0722503	0.0352841	0.0204686	NA	NA	NA	NA	NA	NA	NA	NA	1	1.14062	1.01002	0.597469	0.190989	0.0639597	0.0619548	0.0598078	1	1.20824	1.47191	1.21734	0.280126	0	0.0549468	0	1	0.988139	0.827221	0.537287	0.149994	0.0624326	0.0364886	0.0201336	NA	NA	NA	NA	NA	NA	NA	NA	1
O75817	1	0.814168	0.733226	0.732004	0.564181	0.373795	0.259076	0.113566	1	0.851181	0.81803	0.771185	0.591882	0.341166	0.302667	0.11749	1	0.914535	0.827253	0.670071	0.51591	0.337182	0.226782	0.0717263	1	0.578824	0.957344	0.826294	0.509027	0.356724	0.19159	0.234769	1	0.982108	0.982516	0.710475	0.663839	0.428124	0.283553	0.118429	1	1.08889	1.01837	0.808365	0.660816	0.447596	0.295773	0.108472	1
O75818-2	1	1.02072	0.983421	0.814499	0.606121	0.535491	0.571499	0.558998	1	0.875794	0.888328	0.683368	0.488051	0.327336	0.417096	0.330761	1	0.716714	0.798831	0.592726	0.533521	0.325014	0.359533	0.185497	1	0.982397	1.03055	0.718697	0.517188	0.373604	0.366344	0.373996	1	0.860049	0.963174	0.694435	0.615896	0.480409	0.486337	0.53328	1	1.01296	0.907558	0.844781	0.573763	0.535228	0.43083	0.426007	1
O75821	1	1.05189	0.941666	0.443512	0.09578	0.0391416	0.029666	0.0263433	1	1.0499	0.760192	0.41488	0.0785428	0.0263039	0.0263296	0.0267482	1	1.01502	0.8357	0.47962	0.171421	0.0639709	0.0497783	0.0344444	1	1.20508	0.894368	0.571039	0.114468	0.0509996	0.0362545	0.0405129	1	0.909859	0.809879	0.397148	0.0747314	0.031972	0.0180471	0.0227328	1	1.01542	0.7091	0.357536	0.0668829	0.0324857	0.0151255	0.0189585	1
O75822	1	1.08313	1.07395	0.979593	0.310356	0.0683166	0.0461172	0.046254	1	1.02778	0.93277	0.846102	0.25004	0.0547159	0.0476643	0.0427806	1	0.95803	0.895511	0.74874	0.260249	0.0599454	0.072473	0.0630952	1	0.99456	1.0576	0.986028	0.372002	0.0763214	0.0438915	0.0515498	1	1.03993	1.07248	1.03697	0.290619	0.071366	0.0340248	0.0605868	1	1.03976	0.909921	0.864001	0.231738	0.0686556	0.0366632	0.0450716	1
O75828	1	1.19671	0.884196	0.71372	0.368758	0.0759501	0.0185021	0.0106705	1	0.910013	1.06172	1.03218	0.282197	0.0450386	0.0240488	0.0146079	1	1.40851	0.89745	0.734492	0.290823	0.0826798	0.0355173	0.0781157	1	1.05454	1.19554	1.0763	0.43143	0.133546	0.0953525	0.100232	1	0.810673	0.890717	0.590275	0.272811	0.111651	0.0285123	0.0144417	1	0.885538	1.03145	0.718864	0.28219	0.0629419	0.0279072	0	1
O75832	1	1.1832	1.01718	0.301979	0.0688528	0.0261545	0.0230121	0.0223981	1	1.11027	0.90016	0.365381	0.0819615	0.033814	0.0563636	0.0648821	1	0.918121	0.673836	0.145742	0.0442369	0.0121336	0.0141835	0.0196666	1	1.72571	1.14866	0.51067	0.225633	0.0874244	0.0680711	0.0869443	1	1.14244	1.16939	0.254819	0.0615384	0.0235872	0.0120055	0.0124329	1	0.967838	0.735578	0.224939	0.070036	0.0299896	0.0134153	0.0138974	1
O75843	1	1.31018	0.992188	0.33633	0.0723138	0.0298634	0.0155335	0.0121587	1	0.77202	0.875556	0.319287	0.0647018	0.0154681	0.013419	0.00814232	1	0.959336	0.660554	0.234237	0.0662168	0.016134	0.0128164	0.00944787	1	2.22367	0.947489	0.474878	0.121663	0.0364593	0.0160094	0.0190593	1	0.855534	0.89696	0.287463	0.0674902	0.0256208	0.00455391	0.00701044	1	0.941351	0.771773	0.292668	0.0459109	0.0244992	0.00453936	0.00304001	1
O75844	1	0.993521	0.745445	0.427032	0.286092	0.199831	0.120463	0.0922299	1	0.883173	0.696277	0.411797	0.300432	0.161998	0.129764	0.0585343	1	1.17166	0.763388	0.712332	0.407376	0.197566	0.219965	0.0927258	1	0.905608	0.651	0.514807	0.307261	0.186437	0.111515	0.0929919	1	1.26687	0.911857	0.697868	0.426334	0.364202	0.193134	0.178666	1	0.983166	0.678293	0.498208	0.353921	0.253953	0.171607	0.108787	1
O75865	1	1.61901	1.46621	0.407285	0.210808	0	0	0	1	0.673392	0.42	0.358554	0.0768729	0	0	0	NA	NA	NA	NA	NA	NA	NA	NA	NA	NA	NA	NA	NA	NA	NA	NA	1	0.984769	0.987779	0.463547	0.112619	0	0.0401891	0	1	1.85562	1.0718	0.700887	0	0	0	0	NA
O75874	1	1.0046	1.0663	1.08719	0.695927	0.531095	0.132838	0.0410837	1	1.05604	1.06007	1.03935	0.670028	0.515879	0.158478	0.0498593	1	0.837328	0.95892	0.832064	0.594911	0.482372	0.135173	0.046435	1	0.989788	1.09518	1.10811	0.684226	0.481487	0.131541	0.0561406	1	1.03472	1.15868	1.14893	0.80334	0.608347	0.200485	0.0232537	1	0.981466	1.15433	1.14883	0.807602	0.630467	0.258156	0.0357198	1
O75879	NA	NA	NA	NA	NA	NA	NA	NA	1	0.887917	0.520522	0.166221	0.0445563	0.0254148	0.0168603	0.0282159	1	0.97123	0.605551	0.437529	0.20662	0.120554	0.129864	0.0622857	NA	NA	NA	NA	NA	NA	NA	NA	NA	NA	NA	NA	NA	NA	NA	NA	1	0.859546	0.498098	0.137613	0.0464767	0.039633	0.021047	0.0158402	1
O75880	1	0.908038	1.42396	0.608022	0.385024	0.186567	0.330326	0.286715	NA	NA	NA	NA	NA	NA	NA	NA	NA	NA	NA	NA	NA	NA	NA	NA	NA	NA	NA	NA	NA	NA	NA	NA	1	0.781698	1.03236	0.965924	0.297729	0.310809	0.268048	0.312459	NA	NA	NA	NA	NA	NA	NA	NA	NA
O75882	1	1.51192	1.15209	0.727991	0.479222	0.14866	0.303174	0.382997	NA	NA	NA	NA	NA	NA	NA	NA	1	0.92782	0.760751	0.685188	0.286108	0.124744	0.051296	0.0232634	1	0.545381	0.850526	0.472774	0.532298	0.205735	0.26877	0.27468	1	0.522783	0.501145	0.533973	0.473546	0.0992724	0.112178	0.229932	NA	NA	NA	NA	NA	NA	NA	NA	1
O75884-2	1	0.844872	0.928885	0.457349	0	0	0	0.0646707	1	1.43399	0.870386	0.830065	0.240939	0	0	0	NA	NA	NA	NA	NA	NA	NA	NA	NA	NA	NA	NA	NA	NA	NA	NA	1	0.658146	0.6685	0.409084	0	0	0	0	1	0.790906	0.747905	0	0	0	0	0	NA
O75886	1	1.06922	1.1726	0.660752	0.0800888	0.0238553	0.0174685	0.0247504	1	1.12389	0.907507	0.613394	0.0547737	0.0235336	0.016249	0.0164837	1	0.875949	0.804188	0.369291	0.103035	0.0366623	0.0352175	0.0271909	1	1.0098	1.13111	0.626785	0.0886955	0.0372878	0.0234656	0.0260313	1	0.992506	1.10642	0.454741	0.0566599	0.0192603	0.0115329	0.0326364	1	1.08923	0.929596	0.436067	0.0351964	0.0156462	0.00994073	0.0061893	1
O75891-4	1	0.861344	0.839419	0.493672	0.127783	0.0408863	0.0548723	0.0425441	1	0.908845	0.848899	0.66222	0.158971	0.0633784	0.055324	0.0568469	NA	NA	NA	NA	NA	NA	NA	NA	NA	NA	NA	NA	NA	NA	NA	NA	1	1.01407	0.861723	0.574199	0.159088	0.0599936	0.0585514	0.0286407	1	1.26787	0.978984	0.816131	0.189474	0.114416	0.0520644	0.0445346	NA
O75896	1	1.06403	0.944865	0.648196	0.265037	0.121643	0	0.0362373	NA	NA	NA	NA	NA	NA	NA	NA	NA	NA	NA	NA	NA	NA	NA	NA	1	1.26063	1.04022	0.926372	0.270818	0.238456	0.0535473	0.144509	1	1.06499	0.880654	0.843645	0.299068	0.140805	0.0335698	0	NA	NA	NA	NA	NA	NA	NA	NA	NA
O75909-1	1	1.00942	1.00757	0.885067	0.398916	0.0977662	0.0315755	0.0257267	1	0.856409	0.928624	0.82223	0.344346	0.0718613	0.0299518	0.0165705	1	0.968522	0.924704	0.684004	0.353399	0.088034	0.0189344	0.0135504	1	0.856553	0.9036	0.824595	0.394689	0.103759	0.0340095	0.00844822	1	0.843441	0.745703	0.689317	0.296909	0.0766552	0.0199794	0.0129838	1	0.922257	0.843775	0.725829	0.33014	0.0691173	0.0153097	0.0059219	1
O75914-2	NA	NA	NA	NA	NA	NA	NA	NA	NA	NA	NA	NA	NA	NA	NA	NA	1	1.01034	1.048	0.632231	0.349356	0.114067	0	0	NA	NA	NA	NA	NA	NA	NA	NA	NA	NA	NA	NA	NA	NA	NA	NA	NA	NA	NA	NA	NA	NA	NA	NA	1
O75915	1	1.21519	0.988432	0.598205	0.218466	0.131909	0.12851	0.120338	1	1.09165	0.771178	0.529409	0.184149	0.0835961	0.0885971	0.0788995	1	1.1139	0.995539	0.488526	0.281096	0.138618	0.0988885	0.0566833	1	1.20499	0.973478	0.609821	0.285339	0.132871	0.132273	0.137567	1	1.04485	0.912133	0.594001	0.242846	0.147665	0.130531	0.156857	1	1.03946	0.786167	0.5739	0.237912	0.152431	0.13522	0.146792	1
O75925-2	NA	NA	NA	NA	NA	NA	NA	NA	1	0.679111	0.656099	0.264693	0.121988	0.0466606	0.0393582	0.0254322	NA	NA	NA	NA	NA	NA	NA	NA	NA	NA	NA	NA	NA	NA	NA	NA	NA	NA	NA	NA	NA	NA	NA	NA	1	0.770348	0.436666	0.368564	0.11916	0.0508456	0.0296227	0.0126907	NA
O75934	1	1.02972	0.838352	0.479116	0.130296	0.0588983	0.0248954	0.0396839	1	1.17823	0.672009	0.474224	0.0889851	0.0267122	0.0160305	0.0104342	1	0.766335	0.505427	0.309889	0.176837	0.113715	0.0429739	0.0154695	1	0.902146	0.697908	0.377109	0.120904	0.0791665	0.0165646	0.0238641	1	1.32591	1.01064	0.538396	0.177942	0.0892998	0.0331233	0.189459	1	1.38433	0.760465	0.339351	0.0971858	0.0349208	0.0156521	0.278512	1
O75935	1	1.52228	1.53767	0.654762	0.161625	0.0288711	0.0322759	0.0388317	1	1.44693	1.27056	0.611332	0.0760059	0.0184962	0.0214675	0.0146789	NA	NA	NA	NA	NA	NA	NA	NA	1	2.89383	0.919724	0.406937	0.341588	0.0216962	0.0208257	0.0125832	1	1.2972	1.24424	0.426141	0.0572958	0.0219794	0.0187935	0.0100778	1	1.72617	1.23497	0.49682	0.0658123	0.0323638	0.0157696	0.0105266	NA
O75937	1	0.930262	0.9253	0.723521	0.181308	0.0859134	0.0533106	0.0593938	1	1.0325	0.956453	0.705504	0.182466	0.0878842	0.0718284	0.0644979	1	0.906793	0.835243	0.503118	0.189131	0.077573	0.061331	0.0658646	1	0.908793	0.900858	0.689037	0.218624	0.0769688	0.0581624	0.0703063	1	0.95896	0.906005	0.677622	0.18452	0.0823992	0.0459095	0.0548864	1	1.00546	0.887316	0.655162	0.185857	0.0889662	0.0552834	0.0733764	1
O75940	1	1.10295	0.990114	0.941363	0.642803	0.516536	0.606263	0.672842	1	1.27109	1.04154	0.856813	0.68685	0.497873	0.605836	0.70109	1	1.08775	1.02872	0.801429	0.746837	0.655626	0.669717	0.808343	1	0.950955	0.981033	0.78957	0.774615	0.611202	0.640529	0.79872	1	0.995393	1.22681	1.03784	0.678036	0.583671	0.683853	0.728334	1	1.03271	0.97124	0.893323	0.662183	0.54234	0.562478	0.643583	1
O75955-2	1	0.886192	0.822535	0.592605	0.296667	0.084724	0.0731719	0.120515	1	0.814755	1.12513	0.531879	0.284958	0.08176	0.0601576	0.134616	NA	NA	NA	NA	NA	NA	NA	NA	NA	NA	NA	NA	NA	NA	NA	NA	1	1.21412	1.29391	0.662954	0.440846	0.261873	0.0995288	0.129184	1	1.27611	1.1824	0.918426	0.483871	0.263765	0.0712319	0.104725	NA
O75964	1	2.01803	0.878	0.575076	0.728376	0.277076	0.155352	0	1	0.682462	0.633183	0.464028	0.335765	0.151824	0.152228	0.0751761	NA	NA	NA	NA	NA	NA	NA	NA	NA	NA	NA	NA	NA	NA	NA	NA	1	0	0.536757	0.566953	0.475277	0.335282	0.192688	0	1	0.910329	0.574689	0.583496	0.411605	0.368918	0.231626	0.177348	NA
O75976	1	0.889092	0.975354	0.442997	0.0865325	0.0229691	0.0140797	0.0210415	1	1.02538	0.80747	0.646255	0.380819	0.158781	0.178001	0.133618	1	0.883553	0.858768	0.412618	0.154177	0.0273956	0.0380846	0.0349753	1	1.07412	1.01863	0.385093	0.0664214	0.0530338	0	0.032375	1	0.922789	1.01112	0.449587	0.0797182	0.0706957	0.034105	0	1	0.866897	0.733673	0.523941	0.337499	0.167235	0.153605	0.124948	1
O75995	1	1.00505	0.891759	0.678055	0.205632	0.217688	0.16111	0.154355	1	1.34561	1.01333	1.30959	0.63139	0.359871	0.310122	0.29282	1	0.809424	0.976361	0.765618	0.424432	0.263396	0.19361	0.159705	1	1.10798	1.20535	1.15325	0.475746	0.311691	0.196148	0.236383	1	0.917179	0.717808	0.456849	0.529637	0.263239	0.184769	0.160198	1	0.961989	0.991527	0.936125	0.532612	0.319789	0.290124	0.301884	1
O76003	1	1.0884	1.05571	0.49631	0.0918463	0.0396832	0.0248599	0.0168218	1	1.00908	0.875921	0.399993	0.0654156	0.019989	0.0190053	0.0120231	1	0.820393	0.675011	0.215654	0.0449579	0.0139053	0.0131457	0.010632	1	1.05957	0.951179	0.471943	0.0648431	0.0275799	0.0183844	0.0220234	1	0.897311	0.966263	0.379502	0.0733647	0.0342527	0.0187423	0.0110734	1	0.991543	0.822164	0.340359	0.0470364	0.0198846	0.010524	0.00757341	1
O76021	1	0.830785	0.749556	0.573958	0.341439	0.0990121	0.0379143	0.0450696	1	0.893269	0.710499	0.666525	0.401317	0.108802	0.0748134	0.0585044	1	1.36856	1.23091	1.14939	0.50532	0.0829559	0.122883	0.066565	1	0.670015	0.676626	0.652272	0.445366	0.21439	0.0667453	0.0815837	1	1.17372	1.35231	0.674807	0.407705	0.165135	0.0271831	0.0525445	1	1.0053	1.23955	0.582971	0.388756	0.152474	0.0689424	0.0683416	1
O76031	1	0.975919	0.568786	0.435079	0.154248	0.0642365	0.0520597	0.0576176	1	0.786128	0.537197	0.269505	0.1359	0.0540969	0.0600286	0.0874317	1	0.775709	0.565568	0.371709	0.233193	0.159431	0.19858	0.326522	NA	NA	NA	NA	NA	NA	NA	NA	1	1.05099	0.56065	0.43073	0.146925	0.0744003	0.0604538	0.0415732	1	1.04705	0.652068	0.443607	0.250477	0.218199	0.179392	0.262266	1
O76071	1	0.998169	1.06229	0.731153	0.381704	0.239794	0.203958	0.12763	1	0.936653	0.958625	0.767376	0.363373	0.139978	0.172103	0.0799154	1	0.749444	0.704979	0.543631	0.292068	0.1433	0.136229	0.0296441	1	0.872335	1.00447	0.78915	0.406209	0.251055	0.191496	0.163381	1	1.00607	1.1748	0.81122	0.498688	0.294359	0.245666	0.128564	1	1.15557	1.05362	0.818411	0.403053	0.298052	0.202626	0.117818	1
O76075	1	1.03209	1.07123	0.970591	0.342921	0.0809081	0.0644407	0.023749	1	0.911323	1.06164	1.02119	0.366011	0.0961731	0.0438908	0.0603816	1	0.845452	0.806947	0.676022	0.38004	0.111358	0	0	1	0.690318	0.909119	0.858205	0.406152	0.117333	0.094327	0	1	0.922413	0.917816	0.659029	0.297908	0.0755402	0.0491676	0.0101366	1	0.935148	0.85382	0.822636	0.292474	0.0720608	0.0263113	0.0252048	1
O76080	1	1.56972	0.907536	0.724977	0.419015	0.294389	0.394121	0.47875	1	0.719488	1.04524	0.893963	0.490132	0.406866	0.513067	0.649944	1	0.925826	1.01895	0.660074	0.617499	0.455785	0.564061	0.781617	1	0.984795	0.94513	0.992807	0.594731	0.402045	0.41546	0.646485	1	1.07076	0.926277	0.604287	0.420154	0.322795	0.337939	0.4102	1	1.22335	1.07679	0.914189	0.536184	0.483709	0.491934	0.697637	1
O76094	1	1.13496	1.10952	0.395863	0.106311	0.0467317	0.0224902	0.0312082	1	1.03181	0.968795	0.33568	0.0822349	0.0285504	0.0306551	0.0365244	1	1.39222	1.19003	0.424173	0.155788	0.0492536	0.059557	0.0602701	1	1.07986	1.09046	0.448625	0.1057	0.0443222	0.0298245	0.0356959	1	1.24743	1.36727	0.442901	0.125633	0.0681301	0.0337344	0.0598296	1	1.03211	1.01253	0.335366	0.0856167	0.0518273	0.035357	0.0573499	1
O77932	1	1.70566	1.6413	0.45103	0.213149	0.0672442	0.0275938	0.0347116	NA	NA	NA	NA	NA	NA	NA	NA	1	0.799609	0.620858	0.298354	0.327588	0.186638	0.15379	0.0714688	NA	NA	NA	NA	NA	NA	NA	NA	1	0.925763	1.17329	0.799007	0.179184	0.143012	0.0738182	0	NA	NA	NA	NA	NA	NA	NA	NA	1
O94760	1	1.18811	0.993962	1.20191	0.575916	0.514134	0.376021	0.193046	1	1.07275	0.861056	0.875659	0.421914	0.371759	0.28783	0.0790275	1	0.872555	0.903542	0.762667	0.54226	0.432074	0.24576	0.0533668	1	1.10474	0.992022	1.06381	0.564182	0.455628	0.267849	0.13077	1	1.04203	1.14025	0.929128	0.762409	0.499463	0.380273	0.166632	1	1.07865	1.06333	1.01362	0.728059	0.537334	0.40414	0.102745	1
O94761	NA	NA	NA	NA	NA	NA	NA	NA	NA	NA	NA	NA	NA	NA	NA	NA	NA	NA	NA	NA	NA	NA	NA	NA	1	0.855649	1.09316	0.342868	0.208002	0.085737	0.0741639	0	NA	NA	NA	NA	NA	NA	NA	NA	NA	NA	NA	NA	NA	NA	NA	NA	NA
O94763-2	1	0.869333	0.906552	0.785353	0.394875	0.177545	0.0566705	0.0450455	1	1.01165	0.903558	0.706973	0.339074	0.194415	0.0998077	0.126373	1	1.06987	1.05539	0.620516	0.468811	0.206332	0.0875608	0.0480568	1	0.970881	0.954775	0.658593	0.552851	0.21674	0.0640072	0.0664492	1	0.928586	0.942156	0.668072	0.383092	0.189017	0.0367292	0.0334442	1	0.990995	0.906542	0.681385	0.36049	0.208749	0.10255	0.126073	1
O94766	1	1.06702	1.74903	0.746185	0.129662	0.0868689	0.106456	0.0732322	1	0.910926	1.01447	0.914965	0.1509	0	0.0597128	0	1	1.15435	1.11524	0.848339	0.345455	0.137187	0.137671	0.0980828	NA	NA	NA	NA	NA	NA	NA	NA	1	0.690879	1.23099	0.550642	0.169853	0.051876	0.07245	0.0292584	1	0.642729	0.916496	0.263309	0.153771	0.0586789	0	0	1
O94768	1	0.883713	0.761524	0.247524	0.0402284	0.0245204	0.0239655	0.0276731	1	0.534516	0.377106	0.182183	0.0373362	0	0.0106428	0	1	0.806538	0.735386	0.184216	0.0989786	0.0666259	0.0520519	0.0320345	1	0.777377	0.788783	0.237906	0.132346	0.055338	0.0399177	0.143441	1	1.1932	1.17944	0.237052	0	0	0.0366081	0.0368857	1	1.05819	0.674454	0.159822	0	0.0203259	0	0	1
O94776	1	0.953726	0.873935	0.516421	0.155086	0.0809483	0.0526042	0.0408913	1	1.01003	0.823099	0.401268	0.103931	0.0467302	0.0405105	0.0289178	1	0.844384	0.651832	0.293937	0.127568	0.066921	0.0721218	0.029322	1	1.07669	0.989126	0.497863	0.138131	0.0770779	0.0471361	0.0455668	1	0.979429	0.857617	0.520623	0.165346	0.114373	0.0600894	0.0474844	1	0.972443	0.844775	0.419883	0.122132	0.0745153	0.0525491	0.0357382	1
O94788-4	1	0.729801	0.770933	0.529175	0.210431	0.0416057	0.0234703	0.0174877	1	0.805661	0.982779	0.644179	0.253845	0.0478142	0.0378267	0.0226687	1	0.932003	0.759106	0.517783	0.245494	0.0266875	0.0117505	0.00641073	NA	NA	NA	NA	NA	NA	NA	NA	1	0.705485	0.800139	0.623705	0.305534	0.0442927	0.0210618	0.00962552	1	1.01711	1.08344	0.888369	0.308374	0.0420348	0.0227717	0.0166728	1
O94804	1	1.06853	0.448242	0.173933	0.0317258	0.0133494	0.0144366	0.0162509	1	0.899043	0.459882	0.158402	0.0370646	0.0148135	0.0202656	0.0193382	1	0.827308	0.340024	0.142459	0.0409978	0.0103743	0.0191292	0.0238449	1	1.0465	0.48033	0.2157	0.04732	0.0264996	0.0298731	0.0381217	1	1.00713	0.422277	0.130003	0.0252748	0.0146026	0.00825314	0.0115331	1	0.99712	0.411254	0.157675	0.0339921	0.0192366	0.010771	0.0117509	1
O94808	NA	NA	NA	NA	NA	NA	NA	NA	NA	NA	NA	NA	NA	NA	NA	NA	NA	NA	NA	NA	NA	NA	NA	NA	1	0.819588	0.855005	0.754913	0.229934	0.156489	0.160635	0.101334	NA	NA	NA	NA	NA	NA	NA	NA	NA	NA	NA	NA	NA	NA	NA	NA	NA
O94817	1	1.07422	0.99178	0.654276	0.24273	0.0367452	0.0240198	0.00775905	1	0.852605	0.944695	0.620618	0.387511	0.144789	0.182675	0.130324	1	0.897189	0.952127	0.362303	0.208764	0.0202436	0.0178408	0	NA	NA	NA	NA	NA	NA	NA	NA	1	0.815098	0.901165	0.523991	0.239608	0.0412843	0.0096157	0.0074571	1	0.834761	0.747173	0.768124	0.364808	0.270312	0.249907	0.216432	1
O94819	1	1.07848	1.02275	0.733758	0.27762	0.11085	0.0531278	0.0436958	1	1.18936	0.948742	0.936789	0.284425	0.0716752	0.0320622	0.0254882	1	0.911577	0.824972	0.586589	0.262619	0.0781304	0.0461532	0.0269645	1	0.990285	1.09573	0.857819	0.357521	0.123946	0.0577575	0.0535639	1	1.04136	1.03454	0.68449	0.342494	0.120233	0.0517768	0.0565948	1	1.02249	0.952206	0.747297	0.249714	0.058318	0.0146667	0.00985491	1
O94822-3	1	1.11863	0.94955	0.452969	0.125478	0.035207	0.0296963	0.0330964	1	0.827308	0.759243	0.158538	0.0449127	0	0.0270566	0.0176113	1	1.12444	0.586285	0.349748	0.343159	0.0960028	0.0641596	0.645603	NA	NA	NA	NA	NA	NA	NA	NA	1	0.990001	0.978524	0.348156	0.109542	0.0437448	0.024282	0.0247835	1	1.0103	0.735601	0.0998201	0.0260534	0.00466255	0.003581	0.00675411	1
O94826	1	1.36294	1.04638	0.563312	0.161464	0.114939	0.0436218	0.045757	1	1.10747	0.860879	0.337314	0.0780264	0.0275634	0.0343459	0.0215084	1	1.04377	0.966391	0.368922	0.163829	0.144967	0.0923593	0.0729031	NA	NA	NA	NA	NA	NA	NA	NA	1	1.0141	1.13059	0.497788	0.18148	0.0978011	0.0440964	0.0553458	1	0.872376	0.743904	0.297375	0.0681569	0.0432813	0.0185741	0.0254521	1
O94829	1	1.2221	1.01837	0.458167	0.135773	0.106782	0.103328	0.123725	1	0.88148	0.673592	0.252702	0.0512007	0.0235999	0.0297553	0.023583	1	0.829767	0.686699	0.300983	0.115699	0.0450097	0.0576482	0.0518758	NA	NA	NA	NA	NA	NA	NA	NA	1	0.808146	0.885715	0.34782	0.160166	0.088683	0.0677801	0.05725	1	0.943569	0.602262	0.186051	0.0455831	0.0275434	0.0184623	0.0120482	1
O94830	1	1.33287	1.41679	1.16852	0.480777	0.352298	0.102004	0.0375559	1	1.19448	1.06806	1.06488	0.49457	0.260481	0.112332	0.0284154	1	1.02261	0.97163	0.794614	0.381153	0.257485	0.0748768	0.041792	1	0.971742	1.20812	0.724418	0.365884	0.193104	0	0.0264555	1	1.04308	1.13985	0.819442	0.474188	0.251373	0.0902859	0.0198475	1	1.01885	0.985886	0.86159	0.401043	0.247944	0.0776904	0.011851	1
O94842-3	1	1.03238	0.827742	0.62651	0.225984	0.128627	0.0777846	0.077492	1	0.981981	0.721662	0.558905	0.223532	0.134178	0.0848667	0.114124	1	0.996076	0.642431	0.402659	0.298437	0.100666	0.0773486	0.0634585	1	1.36081	1.19612	0.550883	0.216858	0.112892	0.0795661	0.120319	1	1.04595	0.755129	0.521441	0.231228	0.144547	0.0847937	0.0633605	1	1.10962	0.882941	0.5128	0.266978	0.191333	0.0953398	0.0932972	1
O94855	1	0.922116	0.900977	0.722214	0.0779211	0.0251252	0.0173686	0.0138469	1	1.08124	1.0391	0.605369	0.0770291	0.0267548	0.0272028	0.0301579	1	0.940212	0.859796	0.384852	0.0601597	0.0185742	0.0206845	0.0177837	1	1.11182	1.21699	0.766746	0.119641	0.0524654	0.0474047	0.0386726	1	0.943692	0.832442	0.528287	0.0425062	0.0214163	0.00996889	0.0107881	1	0.980786	0.935926	0.578474	0.0553414	0.0280348	0.0187343	0.0155241	1
O94868	1	0.940085	0.549108	0.25724	0.168154	0.12496	0.0800272	0.0963481	1	1.13495	0.844853	0.433475	0.216774	0.102518	0.123727	0.0903674	NA	NA	NA	NA	NA	NA	NA	NA	1	0.961044	0.848995	0.933388	0.167349	0.0415209	0.0327476	0.0243253	1	1.08752	0.500148	0.305622	0.183941	0.162743	0.0739119	0.057181	1	0.918025	0.67479	0.314804	0.188774	0.0955677	0.103225	0.0817805	NA
O94874	1	0.929721	0.896406	0.340592	0.0927212	0.0346937	0.0308597	0.0282277	1	0.963818	0.97565	0.326252	0.0900507	0.0402315	0.0390091	0.032281	1	0.98138	0.780616	0.314363	0.0966269	0.0228449	0.0190422	0.0265294	1	0.9283	0.980649	0.405331	0.101209	0.0569301	0.037677	0.0523789	1	0.955467	0.814852	0.291891	0.0622639	0.0301695	0.0171432	0.0129201	1	0.956738	0.873182	0.284334	0.0782523	0.0428554	0.0280151	0.0216711	1
O94880	1	0.996415	1.09201	0.816398	0.531809	0.377671	0.352203	0.404258	1	0.571838	0.657421	0.552997	0.402516	0.403199	0.254757	0.296314	1	0.698608	0.804618	0.408922	0.485175	0.258523	0.356871	0.342199	1	0.938559	0.874244	0.609231	0.362064	0.29281	0.18532	0.230578	1	0.921709	0.82751	0.549593	0.636512	0.467573	0.332755	0.367024	1	0.879643	0.604536	0.572885	0.553112	0.519656	0.3233	0.292271	1
O94885	1	0.902143	0.700233	0.408252	0.111109	0.048313	0.0396606	0.0410646	1	0.869752	0.869862	0.308861	0.0758714	0.0368061	0.040766	0.0495972	1	0.89784	0.599497	0.322816	0.138223	0.0777383	0.0784194	0.0565902	1	1.08555	0.903279	0.411656	0.118219	0.0587492	0.0386016	0.0394368	1	0.96667	0.709817	0.326883	0.103844	0.055266	0.0290218	0.0603715	1	0.991166	0.873867	0.356621	0.0905206	0.0565079	0.041817	0.0815529	1
O94886	NA	NA	NA	NA	NA	NA	NA	NA	1	0.705912	0.727523	0.549109	0	0	0	0	NA	NA	NA	NA	NA	NA	NA	NA	NA	NA	NA	NA	NA	NA	NA	NA	1	0.890137	1.23821	0	0	0	0	0	1	0.90954	0.6072	0.430037	0	0	0	0	NA
O94888	1	1.10281	1.10804	0.941	0.308452	0.116551	0.0648732	0.0739303	1	1.02784	1.00951	0.784131	0.266047	0.0867015	0.0566268	0.0502653	1	0.787605	0.793938	0.587319	0.271851	0.104072	0.0913551	0.0698212	1	1.09884	1.05488	0.925777	0.38376	0.168528	0.107172	0.116177	1	0.969667	1.02972	0.79067	0.289566	0.102989	0.0472552	0.0659317	1	1.05202	1.02019	0.794884	0.254113	0.0884305	0.0493641	0.0549737	1
O94903	1	1.05144	0.566471	0.310738	0.0996399	0.065992	0.0721696	0.0645644	1	1.04424	0.776837	0.476506	0.127715	0.0688498	0.0862268	0.0808975	1	0.747673	0.530807	0.216899	0.0979577	0.0505725	0.0494188	0.0427875	1	1.00716	0.78141	0.410469	0.150237	0.080514	0.10274	0.0973824	1	1.22836	0.680723	0.307063	0.135879	0.0795356	0.0812107	0.076531	1	1.0461	0.755881	0.323215	0.118781	0.0723548	0.0676297	0.0634306	1
O94905	1	1.01589	0.701049	0.451402	0.171328	0.0679246	0.0382131	0.0470058	1	0.82968	0.568903	0.291629	0.137635	0.0416549	0.0433582	0.0298636	1	1.20764	0.673837	0.481312	0.269596	0.0466458	0.0709033	0.0527651	1	0.985475	0.647943	0.655746	0.303759	0.155375	0.122764	0.127406	1	1.21381	0.779705	0.585086	0.178609	0.120864	0.0177216	0.0755738	1	1.01013	0.575721	0.317654	0.188411	0.125566	0.0797442	0.0586079	1
O94906	1	1.09013	0.604126	0.362392	0.110325	0.0831074	0.0456738	0.0472999	1	0.816236	0.325479	0.134825	0.0521017	0.0180441	0.0254287	0.0172326	1	0.921613	0.582014	0.400076	0.250462	0.148084	0.101507	0.0603515	1	0.985981	0.694311	0.318868	0.151479	0.0526623	0.050917	0	1	1.13237	0.712551	0.410444	0.151624	0.0929972	0.033948	0.0326554	1	0.843055	0.301453	0.139628	0.0473584	0.0264668	0.0161994	0.0160438	1
O94913	NA	NA	NA	NA	NA	NA	NA	NA	NA	NA	NA	NA	NA	NA	NA	NA	1	0.842922	0.36746	0.268192	0.130256	0.12166	0.144236	0.112777	NA	NA	NA	NA	NA	NA	NA	NA	NA	NA	NA	NA	NA	NA	NA	NA	NA	NA	NA	NA	NA	NA	NA	NA	1
O94915	1	1.15301	1.2431	0.968117	0.26567	0.0701422	0.0666133	0.0432178	1	1.01433	1.0323	0.815049	0.195083	0.0596845	0.0460028	0.0348656	1	1.03137	0.959213	0.673892	0.200089	0.0483253	0.0452432	0.0235358	1	1.10994	1.25092	0.937101	0.255867	0.0803306	0.0476906	0.0439889	1	1.06577	1.11536	0.954296	0.277572	0.0716742	0.0676381	0.0505229	1	0.985191	0.948783	0.806311	0.197358	0.0575048	0.0353262	0.0336004	1
O94919	1	1.36434	1.43877	0.610169	0.213269	0.297477	0.150603	0.10241	1	1.09897	0.902889	0.595034	0.32294	0.183997	0.125382	0.0767218	1	0.843167	0.98958	0.767963	0.333882	0.0856126	0.0536052	0.0404398	1	1.12146	0.699399	0.700484	0.357452	0.23044	0.153415	0.0887267	1	1.52237	1.71619	0.764621	0.385408	0.226996	0.13855	0.082052	1	1.01633	0.72926	0.551955	0.294026	0.170971	0.0693864	0.0267238	1
O94925-3	1	0.918865	0.82338	0.169669	0.0629086	0.0170364	0.0167698	0.0134142	1	0.961115	0.731905	0.177119	0.0349749	0.00942564	0.0162945	0.0131686	1	0.91465	0.517637	0.218364	0.0967357	0.0168598	0.0325251	0.0395463	1	0.902284	0.757856	0.19662	0.0445508	0.0181383	0.0196947	0.02264	1	0.921228	0.83553	0.165121	0.0566857	0.0205085	0.00704966	0.0140293	1	1.01503	0.698217	0.157271	0.0272345	0.0122462	0.0054656	0.00480519	1
O94927	1	1.02398	0.598758	0.214235	0.0443764	0.0196828	0.0309969	0.0259923	1	0.986483	0.726895	0.301567	0.0609642	0.0392035	0.0305107	0.0458585	NA	NA	NA	NA	NA	NA	NA	NA	NA	NA	NA	NA	NA	NA	NA	NA	1	0.985915	0.519835	0.166461	0.0572887	0.036703	0.0219251	0.0162955	1	1.00546	0.622715	0.249391	0.0902609	0.0601576	0.0350798	0.0345537	NA
O94952-1	1	1.20523	1.35665	0.914585	0.459615	0.595979	0.694652	0.711468	1	0.876452	0.883907	0.546413	0.102242	0.0311304	0	0	NA	NA	NA	NA	NA	NA	NA	NA	1	1.06145	1.17685	1.02252	0.705758	0.766515	0.672942	0.678785	1	1.40352	1.1071	0.909775	0.458841	0.444454	0.564037	0.494259	1	0.765926	0.600764	0.202697	0	0	0.0277764	0	NA
O94964-2	NA	NA	NA	NA	NA	NA	NA	NA	1	1.03461	1.0389	0.677621	0.280331	0.146213	0.144611	0.179171	NA	NA	NA	NA	NA	NA	NA	NA	NA	NA	NA	NA	NA	NA	NA	NA	NA	NA	NA	NA	NA	NA	NA	NA	1	0.900798	0.694508	0.764732	0.116243	0.134702	0.150714	0.152007	NA
O94966-6	1	1.15975	1.0265	0.715782	0.12431	0.0552753	0.0421479	0.0328926	1	1.00475	1.03827	0.612833	0.0900323	0.0403411	0.0270205	0.0194309	1	0.972057	0.801062	0.467171	0.182533	0.0647738	0.0369761	0.0207293	1	1.12216	1.14422	0.785915	0.164706	0.0789683	0.0488314	0.0426338	1	1.10277	0.942071	0.622085	0.107813	0.0448214	0.0237514	0.0199416	1	1.00693	1.02258	0.600067	0.0915551	0.0454619	0.0239728	0.0166573	1
O94967-2	1	0.906799	0.915724	0.635447	0.281473	0.0982217	0.0258168	0.025629	1	0.735871	0.77957	0.505842	0.190138	0.0365821	0.0163813	0.00842846	NA	NA	NA	NA	NA	NA	NA	NA	1	0	1.12361	0	0.43296	0	0	0.115172	1	0.937569	0.991911	0.648792	0.297546	0.111062	0.0210863	0.0248165	1	1.02397	0.796987	0.569329	0.22495	0.0709087	0.0103914	0.00917598	NA
O94973-2	1	1.14457	0.908845	0.707614	0.143477	0.0547982	0.0240594	0.0188872	1	1.11599	1.04402	0.801695	0.211007	0.0565115	0.0374022	0.0270749	1	1.19903	0.858261	0.554988	0.224253	0.0603123	0.0465024	0.0314689	1	1.1575	1.13281	0.842708	0.235355	0.0818296	0.0449271	0.0537923	1	1.02611	0.927295	0.444967	0.210151	0.0481675	0.0172327	0.0147663	1	0.986694	0.958652	0.690166	0.193228	0.0596082	0.0252784	0.0168244	1
O94979-6	1	1.04172	0.916091	0.316132	0.0921726	0.0534767	0.0377574	0.0301886	1	1.08517	0.797715	0.277447	0.0870822	0.0205035	0.0267613	0.0197082	1	0.835309	0.583469	0.212273	0.0758559	0.0341057	0.0328749	0.0267124	1	1.04346	0.942749	0.393692	0.124628	0.0583061	0.0473437	0.0584571	1	0.963308	0.920106	0.285275	0.086746	0.0495496	0.0298546	0.0214528	1	0.975946	0.741523	0.285007	0.0568297	0.0366615	0.0170917	0.0170539	1
O94985-2	1	1.20299	0.750035	0.422984	0.259209	0	0	0	1	1.69391	1.80737	0.709075	0.143521	0.0673703	0.0731888	0	NA	NA	NA	NA	NA	NA	NA	NA	NA	NA	NA	NA	NA	NA	NA	NA	1	1.15169	0	1.10639	0	0.244595	0	0	1	0.446856	1.29634	0.542641	0.11849	0	0.0791589	0	NA
O94992	1	0.971669	1.13638	1.03439	0.513669	0.40314	0.47577	0.537127	1	0.987477	0.867186	0.853502	0.466334	0.32207	0.317082	0.320209	1	0.902906	0.909883	0.674007	0.534185	0.36563	0.351423	0.240807	1	0.861652	0.933689	0.891899	0.501169	0.371018	0.319409	0.392139	1	1.18349	1.21615	0.95542	0.656771	0.561284	0.491178	0.468227	1	1.01277	1.02673	0.909423	0.540958	0.426861	0.39426	0.342382	1
O95059	1	0.892173	1.11208	0.923201	0.501107	0.454251	0.420227	0.279793	1	0.814535	0.565874	0.649685	0.689491	0.320181	0.440048	0.340937	1	1.1188	1.04372	1.71185	0.901773	0.594344	0.484759	0.215223	1	0.608747	0.923064	0.550803	0.382121	0	0.197191	0.232154	1	0.751074	1.16909	0.462165	0.516309	0.376253	0.245758	0.245398	1	1.04711	0.795754	0.322625	0.682362	0.358056	0.35093	0.2607	1
O95067	1	1.4098	1.37139	0.975882	0.346484	0.178743	0.207311	0.145275	1	0.849284	0.602148	0.458329	0.17668	0.0847566	0.0505715	0.0286893	NA	NA	NA	NA	NA	NA	NA	NA	NA	NA	NA	NA	NA	NA	NA	NA	1	0.819356	1.02357	0.492238	0.275571	0	0.133875	0.0617283	1	1.17837	0.846075	0.811899	0.240447	0.135879	0.0412012	0.0288488	NA
O95070	NA	NA	NA	NA	NA	NA	NA	NA	1	0.451394	0.556726	0.294253	0.115007	0	0	0	1	1.11334	0.959703	0.46963	0.233389	0.0920059	0.0704526	0.0560635	NA	NA	NA	NA	NA	NA	NA	NA	NA	NA	NA	NA	NA	NA	NA	NA	1	0.949388	0.914278	0.203839	0	0	0	0	1
O95071-2	1	0.88951	0.622769	0.426695	0.131005	0.0599354	0.0513051	0.0439864	1	0.84283	0.566177	0.338622	0.107147	0.057447	0.0562405	0.0620495	1	0.879879	0.504858	0.2431	0.0995902	0.0392863	0.0361912	0.0249371	1	0.883961	0.657051	0.312423	0.0806507	0.0368563	0.0238204	0.0286679	1	0.869622	0.519952	0.336812	0.107162	0.0607403	0.033624	0.043095	1	0.805664	0.417905	0.270881	0.0882609	0.0659572	0.0404101	0.0485965	1
O95081	1	0.779756	1.09945	0.352292	0.357013	0.121066	0.126566	0.0403041	1	0.853324	0.42922	0.284214	0.147992	0.0960978	0.0578357	0.037666	NA	NA	NA	NA	NA	NA	NA	NA	NA	NA	NA	NA	NA	NA	NA	NA	1	0.577503	0.449305	0.357693	0.202627	0.205494	0.0608692	0	1	1.00773	0.372825	0.311078	0.157352	0.168654	0.0846004	0.033063	NA
O95104	1	1.01948	0.791187	0.379053	0.134852	0.0929445	0.071527	0.0748562	1	0.854729	0.64719	0.306168	0.135737	0.0828569	0.0571374	0.0505544	1	0.963992	0.653471	0.394465	0.232309	0.160218	0.171509	0.148231	1	1.02282	0.842961	0.444801	0.183542	0.100567	0.0800612	0.106782	1	1.02114	0.833474	0.371134	0.165969	0.124012	0.0878512	0.0972594	1	0.865093	0.569321	0.27757	0.130907	0.104484	0.0560718	0.0597008	1
O95139	1	0.746487	0.807946	0.616322	0.135281	0.129105	0.135078	0.184622	1	0.875113	0.802806	0.935113	0.341494	0.190451	0.131456	0	NA	NA	NA	NA	NA	NA	NA	NA	NA	NA	NA	NA	NA	NA	NA	NA	1	0.870058	0.754226	1.04031	0.435906	0.2901	0.254502	0.311775	1	0.90151	0.49562	0.850589	0.274766	0.231655	0.149585	0.0772788	NA
O95149	1	0.917819	0.784374	0.394123	0.0972647	0.0407782	0.0182624	0.0272918	1	0.782904	0.691469	0.41289	0.110287	0.0380915	0.039523	0.0332619	1	0.71265	0.465641	0.30084	0.0633113	0.0353924	0.0153114	0.02732	1	0.997824	0.651061	0.497559	0.0720711	0.0143175	0.0185766	0.0129093	1	0.966061	0.775964	0.427637	0.102843	0.0324133	0.0180481	0.0108879	1	0.961907	0.632471	0.388267	0.112728	0.0424702	0.0270844	0.0164233	1
O95155-2	1	1.15985	1.15008	0.670222	0.0925229	0.0280563	0.0228298	0.019032	1	0.989805	1.02919	0.666502	0.0720394	0.0336891	0.0239669	0.0201103	1	0.926271	0.897455	0.441021	0.0944365	0.03411	0.0313964	0.0271127	1	1.08761	1.08262	0.792744	0.10345	0.0605035	0.0166061	0.0200598	1	1.02514	1.11914	0.628114	0.0661692	0.0262264	0.0135746	0.0146903	1	1.05491	0.947388	0.570318	0.0626142	0.027611	0.0121115	0.0103667	1
O95159	1	0.726109	1.52557	0.90929	0.195887	0	0.0484487	0	1	0.689645	1.09355	0.874013	0.121533	0.0468205	0.0352275	0	1	0.620765	0.886115	0.519824	0.360111	0.0976304	0.0521096	0.0289989	1	1.26881	1.66088	1.08911	0.217344	0.0559417	0	0	1	0.543938	1.22011	0.458312	0.164085	0.0667506	0	0	1	1.12062	1.23354	0.722484	0.0930381	0.0615136	0.0343135	0	1
O95163	1	0.965057	0.916679	0.629082	0.136297	0.0281416	0.0187423	0.0134801	1	0.914361	0.887349	0.752294	0.223465	0.0476486	0.0519009	0.0145365	1	0.901281	0.888759	0.606682	0.1863	0.0376518	0.0308793	0.0236398	1	0.937127	0.905174	0.748883	0.232774	0.0772308	0.0329048	0.0318135	1	0.933099	0.951368	0.59244	0.140344	0.0296096	0.0149784	0.0120787	1	0.942382	0.831513	0.68218	0.211861	0.0844331	0.0332154	0.00755546	1
O95182	1	1.0143	1.01325	1.47308	1.27936	1.3195	0.7337	0.838808	1	0.914928	1.11761	1.37604	1.29611	1.24539	1.16412	1.0097	1	0.850983	0.710057	0.792004	0.813049	0.660719	0.43817	0.935894	1	0.941556	1.09318	0.701681	0.488652	0.364965	0.338041	0.474134	1	1.02527	0.720052	0.927171	0.769593	0.604094	0.39462	0.386787	1	0.839139	0.698328	1.0517	1.17241	0.887488	0.873231	0.901315	1
O95197-7	1	1.23909	1.00598	0.665188	0.234931	0.107218	0.119517	0.147708	1	0.961251	1.02397	0.63982	0.216042	0.108976	0.125419	0.162581	1	1.15505	0.880507	0.639442	0.305138	0.186894	0.172953	0.216872	1	1.26445	1.15401	0.74993	0.25734	0.140565	0.167779	0.194242	1	1.00766	1.14753	0.704232	0.303306	0.149824	0.175103	0.20813	1	1.11161	0.805528	0.604073	0.223268	0.146592	0.155127	0.193438	1
O95202	1	0.746234	1.00352	0.496037	0.370878	0.321789	0.419416	0.472417	1	1.0154	0.957474	0.760416	0.50124	0.536337	0.413066	0.549099	1	0.635866	0.587049	0.616564	0.49057	0.455804	0.369091	0.392207	NA	NA	NA	NA	NA	NA	NA	NA	1	0.767597	1.01525	0.670725	0.36186	0.475392	0.549919	0.511947	1	0.976857	0.902881	0.6894	0.465111	0.258646	0.332838	0.327946	1
O95208-2	1	1.34079	1.28518	1.02544	0.313233	0.123672	0.072293	0.0651986	1	1.47064	1.3549	1.03894	0.561259	0.185488	0	0.0739126	1	1.04249	0.967895	0.900841	0.452333	0.301078	0.185471	0.160181	NA	NA	NA	NA	NA	NA	NA	NA	1	1.04728	1.10495	0.83108	0.292492	0.142881	0.0516021	0.0629554	1	1.4325	1.47967	1.04976	0.283955	0.115133	0	0	1
O95218-2	1	0.924137	0.912801	0.971578	0.743984	0.7479	0.755979	0.981649	1	0.874119	0.978929	0.895432	0.723641	0.527546	0.681501	0.751155	1	1.03491	0.900811	1.00503	0.872353	0.760066	0.894627	1.43523	1	0.799269	0.968055	0.865082	0.779349	0.639681	0.695039	1.11853	1	0.8136	0.801945	0.864094	0.782496	0.706551	0.70194	0.83657	1	0.96896	0.903928	0.839165	0.699318	0.520832	0.61025	0.645622	1
O95219	1	0.98025	0.730915	0.26602	0.0835812	0.0389695	0.0266272	0.0313646	1	0.991255	0.854046	0.310152	0.0868157	0.0368185	0.0337301	0.0326928	1	0.857229	0.606932	0.287549	0.130079	0.0528351	0.0533525	0.0446285	1	1.07979	0.939395	0.472739	0.204955	0.131679	0.101319	0.123474	1	1.04472	0.670351	0.280991	0.0642826	0.0299247	0.0205567	0.0152818	1	0.995831	0.707452	0.251622	0.0735835	0.0371733	0.0314121	0.0199774	1
O95229-2	NA	NA	NA	NA	NA	NA	NA	NA	NA	NA	NA	NA	NA	NA	NA	NA	1	0.866259	0.673395	0.443587	0.375605	0.179758	0.116431	0.0356068	1	0.920454	0.976401	0.425138	0.217679	0.0925252	0.0785464	0.0638077	NA	NA	NA	NA	NA	NA	NA	NA	NA	NA	NA	NA	NA	NA	NA	NA	1
O95232	1	0.845566	0.748046	0.487382	0.173497	0.103197	0.0582213	0.0731062	1	0.898148	0.671238	0.438846	0.211487	0.0798783	0.0610049	0.0567263	1	1.08465	0.934384	0.505464	0.282826	0.102988	0.0788689	0.0387584	1	0.931084	0.831313	0.546303	0.249881	0.11331	0.0565591	0.0721261	1	1.03739	0.936312	0.456221	0.253218	0.135498	0.0617132	0.0910774	1	0.936461	0.719388	0.414751	0.21398	0.112819	0.054012	0.0758008	1
O95239	NA	NA	NA	NA	NA	NA	NA	NA	1	0.865171	0.540349	0.457976	0.304451	0.202579	0.212105	0.255117	NA	NA	NA	NA	NA	NA	NA	NA	1	0.634331	0.608912	0.459183	0.523585	0.330323	0.333079	0.490362	NA	NA	NA	NA	NA	NA	NA	NA	1	0.948701	0.494726	0.406897	0.302037	0.271777	0.220275	0.276613	NA
O95243-3	NA	NA	NA	NA	NA	NA	NA	NA	NA	NA	NA	NA	NA	NA	NA	NA	1	0.869734	0.934745	0.784744	0.470442	0.206462	0.36114	0.215112	NA	NA	NA	NA	NA	NA	NA	NA	NA	NA	NA	NA	NA	NA	NA	NA	NA	NA	NA	NA	NA	NA	NA	NA	1
O95248	1	1.04847	1.11594	0.571755	0.17295	0.0758517	0.0851306	0.0912277	1	0.796445	0.837902	0.394781	0.0511438	0.0110374	0.0104861	0.00941578	1	1.56255	1.38115	0.419489	0	0.0659647	0	0	1	1.12775	0.870738	0.522591	0.087603	0.032426	0.036938	0.0197218	1	1.11705	1.08615	0.725449	0.198821	0.120995	0.0753036	0.0949752	1	0.774646	0.713751	0.294347	0.0259524	0	0	0	1
O95249	1	1.05549	1.45375	1.06397	0.508571	0.36855	0.254109	0.170077	1	1.03301	1.15067	0.953601	0.470116	0.415364	0.27479	0.119244	1	1.17256	1.71036	0.958369	0.709347	0.428243	0.435641	0.0572078	1	0.945644	1.36062	0.829815	0.559343	0.34436	0.245473	0.183529	1	0.884726	1.33237	0.89685	0.53133	0.302274	0.215585	0.144681	1	1.03622	1.20901	1.00102	0.442456	0.339089	0.217457	0.103895	1
O95251-4	1	0.737428	0.708474	0.512694	0.346883	0.266262	0.213679	0.252419	1	0.957541	0.959779	0.894033	0.52889	0.366436	0.288324	0.210621	1	0.716255	0.70924	0.408627	0.386959	0.305824	0.227109	0.32801	1	0.939137	0.735761	0.827294	0.321575	0.162139	0.157438	0.198879	1	0.865752	0.677252	0.564079	0.425284	0.266369	0.228409	0.26553	1	0.862281	0.554469	0.602808	0.422736	0.290581	0.209005	0.149895	1
O95260-2	NA	NA	NA	NA	NA	NA	NA	NA	1	0.977065	0.741473	0.53724	0.0491676	0	0.0151334	0.0147563	1	0.849428	0.836202	0.404232	0.04677	0.0134251	0.00745334	0.00730405	NA	NA	NA	NA	NA	NA	NA	NA	NA	NA	NA	NA	NA	NA	NA	NA	1	0.958784	0.630946	0.413184	0.0545956	0.0176665	0	0	1
O95292	1	0.811259	1.16686	0.900141	0.491874	0.218676	0.114184	0.042439	1	0.861315	0.80117	0.733883	0.46339	0.228778	0.114593	0.0448344	1	0.858194	0.842646	0.660445	0.427727	0.209779	0.111065	0.0350301	1	1.06096	1.16515	0.840319	0.4529	0.227355	0.11542	0.0691683	1	0.938256	1.27945	1.18881	0.816747	0.430706	0.153129	0.102981	1	1.05873	0.972378	0.971219	0.663599	0.277307	0.115043	0.05862	1
O95319-5	1	0.943527	0.872043	0.579505	0.169356	0.0371499	0.0231779	0.0160292	1	0.892535	0.892046	0.563808	0.135956	0.0425357	0.0302718	0.0240621	1	0.898157	0.761928	0.413102	0.137698	0.0337328	0.0218121	0.0146792	1	0.998154	0.894132	0.616731	0.17719	0.0585076	0.028025	0.0273915	1	0.854196	0.777957	0.531876	0.1433	0.0346072	0.0119635	0.011182	1	0.964062	0.948223	0.634897	0.153538	0.0599849	0.0220572	0.0221324	1
O95336	1	1.06359	1.1236	1.0132	0.639237	0.506835	0.50536	0.301772	1	0.982186	0.950689	1.02341	0.597984	0.501111	0.440181	0.229808	1	0.794476	0.82865	0.794168	0.603377	0.491047	0.376721	0.0969089	1	1.06315	1.11199	1.15698	0.801121	0.623095	0.547261	0.306129	1	1.07247	1.06537	1.01944	0.673037	0.533645	0.54589	0.283278	1	1.09302	1.00042	1.07559	0.679931	0.50729	0.480277	0.213891	1
O95340	1	1.18086	1.00897	1.1004	0.228124	0.103142	0.0750479	0.0611697	1	1.11381	1.02878	0.931682	0.148532	0.0535691	0.0458521	0.030628	1	0.981155	1.02543	0.779718	0.23395	0.0611193	0.0439471	0.0197244	1	1.08702	1.17948	1.13504	0.262098	0.0906632	0.050511	0.0416052	1	1.15666	0.988933	0.958202	0.19547	0.0890404	0.043565	0.0421392	1	1.11157	1.11528	0.973656	0.161471	0.0558675	0.0318827	0.0126223	1
O95347	1	1.09791	0.90638	0.337062	0.0893093	0.0327936	0.0308428	0.0228744	1	1.05154	0.897974	0.288715	0.0643795	0.0215366	0.0250728	0.0213243	1	1.07938	0.793909	0.243397	0.0761051	0.0238809	0.029023	0.0308855	1	0.980142	0.947998	0.403205	0.102545	0.0497722	0.0386597	0.0408464	1	1.11509	0.918969	0.302209	0.0682273	0.039521	0.0235668	0.0206858	1	1.04783	0.958778	0.280665	0.0627528	0.0281727	0.0183489	0.0201676	1
O95352	1	1.12848	1.12766	0.882044	0.08866	0.0381356	0.020355	0.0176851	1	0.894307	0.984604	0.759875	0.0760114	0.0302792	0.0217044	0.0171498	1	0.858653	0.861042	0.506345	0.0603578	0.0182491	0.0171587	0.0148277	1	0.9956	1.02571	0.906784	0.0922971	0.0516538	0.0246952	0.037664	1	0.907711	1.10224	0.778332	0.0800881	0.0312861	0.0135719	0.0114354	1	0.982693	0.977971	0.74011	0.0625627	0.0314206	0.0141662	0.011223	1
O95365	NA	NA	NA	NA	NA	NA	NA	NA	1	0.421046	0.613928	0	0.200752	0	0.0674381	0	1	1.36018	0.65616	0.375903	0.622076	0.151118	0.179891	0	1	0	0	1.03524	0.579978	0.384061	0	0.154896	NA	NA	NA	NA	NA	NA	NA	NA	1	0.79621	1.14184	0.386746	0.328463	0.147502	0.110107	0	1
O95372	1	1.20332	1.3413	1.0776	0.45755	0.177376	0.0581441	0.0521692	1	1.03221	1.1017	0.984639	0.394937	0.0995178	0.0289543	0.0187483	1	0.80364	0.833697	0.622724	0.36927	0.0900129	0.0227573	0.0180677	1	1.15781	1.21944	1.16531	0.540072	0.19408	0.0380392	0.0283099	1	1.15089	1.1937	1.06021	0.491282	0.161991	0.0384427	0.0410091	1	1.23864	1.09405	1.11025	0.476791	0.0969582	0.00974326	0.00407903	1
O95373	1	1.0769	0.941146	0.541789	0.171014	0.0920796	0.0389878	0.0235163	1	0.836832	0.885818	0.529253	0.131439	0.0731885	0.0545748	0.0217361	1	0.836727	0.659076	0.342518	0.110718	0.0313696	0.0157368	0.0129664	1	1.00981	0.91604	0.552786	0.153345	0.0727362	0.0462508	0.049158	1	0.921106	0.937114	0.540372	0.173004	0.102827	0.0373706	0.022011	1	0.913984	0.830345	0.455536	0.137068	0.0757123	0.029654	0.0167176	1
O95376	1	1.09675	0.805989	0.654927	0.084963	0.0209199	0.0137422	0.00981921	1	1.10948	1.15459	0.739743	0.119103	0.0275565	0.0168109	0.00241073	1	0.936758	0.899297	0.572105	0.146588	0.0356435	0.0324105	0.0171583	1	0.912874	1.10044	0.894354	0.184045	0.0329936	0.0023119	0.00904418	1	0.900671	0.919627	0.368721	0.128065	0.015802	0.00703077	0.00487143	1	1.02767	1.14672	0.778335	0.162198	0.00973688	0.00311749	0.00655087	1
O95379	1	1.08236	1.14971	0.897031	0.241453	0.0944076	0.0316849	0.0233919	1	0.84257	0.870316	0.941565	0.182244	0.0697494	0.0378158	0.0212991	1	0.792351	0.955554	0.578558	0.239413	0.0633696	0.0387831	0.0486657	1	1.01844	1.09691	0.910482	0.183254	0.0595896	0.0267169	0.0197148	1	0.853277	1.28608	0.772768	0.274852	0.0720026	0.0372025	0.0239922	1	0.890913	0.88007	0.651059	0.137687	0.0519237	0.0220563	0.0126445	1
O95379-3	NA	NA	NA	NA	NA	NA	NA	NA	NA	NA	NA	NA	NA	NA	NA	NA	1	0.939922	0.9843	0.654845	0.201826	0.0588669	0.03659	0.032646	NA	NA	NA	NA	NA	NA	NA	NA	NA	NA	NA	NA	NA	NA	NA	NA	NA	NA	NA	NA	NA	NA	NA	NA	1
O95391	NA	NA	NA	NA	NA	NA	NA	NA	1	0.787569	0.971209	0.218191	0.14939	0.111214	0.0673142	0.127513	1	0.96143	0.655731	0.394494	0.459996	0.326944	0.229792	0.387677	1	0.877716	0.782286	0.389235	0.22325	0.101145	0.079785	0.053291	NA	NA	NA	NA	NA	NA	NA	NA	1	0.992645	0.347572	0.260244	0.213164	0.200134	0.117567	0.170924	1
O95394	1	1.06357	1.10879	0.755343	0.092029	0.0254641	0.0168147	0.0165658	1	1.07014	0.923006	0.680022	0.260507	0.0230275	0.0226751	0.0207951	1	0.699757	0.729344	0.381636	0.0713765	0.013653	0.0158355	0.014623	1	0.987085	1.04147	0.828058	0.131892	0.0532387	0.0299446	0.0228605	1	0.9499	1.14657	0.665784	0.0914553	0.0285763	0.0163022	0.0120279	1	1.11747	0.908832	0.846495	0.119682	0.0667194	0.0220322	0.0113335	1
O95396	1	1.86382	0.958574	0.768634	0.122231	0	0	0	1	1.09619	0.241297	0.355455	0	0	0.0287907	0	1	0.91006	0.704655	0	0.156304	0	0	0	NA	NA	NA	NA	NA	NA	NA	NA	1	0.855895	0.599608	0	0	0	0	0	1	0.839327	0.677836	0.270088	0	0	0	0	1
O95399	1	0.788483	0.968659	0.830274	0.571227	0.475799	0.312755	0.182483	1	1.07617	1.12165	1.40237	1.2256	0.882889	0.337195	0.307814	1	0.669398	0.929472	0.662826	0.678215	0.564505	0.277922	0.191137	1	0.817489	0.840622	0.77768	0.780761	0.628226	0.217636	0.245151	1	0.790463	1.44229	0.991936	0.910462	0.727813	0.288068	0.253497	1	1.09651	0.996217	1.07544	1.01921	0.860765	0.305561	0.208617	1
O95400	1	1.31528	0.863749	0.521341	0.204763	0.10651	0.0848512	0.0991758	1	1.35121	0.855066	0.421096	0.12272	0.0642366	0.0604352	0.0510066	1	0.851486	0.716781	0.38744	0.281304	0.105348	0.175391	0.130004	1	0.823107	0.657318	0.292076	0.0699904	0.0522064	0.0415359	0.0369933	1	1.02526	0.896192	0.427866	0.206024	0.147572	0.0904309	0.115556	1	0.977619	0.792095	0.405614	0.154782	0.0885806	0.0637463	0.0514569	1
O95425-2	NA	NA	NA	NA	NA	NA	NA	NA	NA	NA	NA	NA	NA	NA	NA	NA	1	1.16501	1.22625	0.723113	0.396476	0.284086	0.183056	0.165561	NA	NA	NA	NA	NA	NA	NA	NA	NA	NA	NA	NA	NA	NA	NA	NA	NA	NA	NA	NA	NA	NA	NA	NA	1
O95429-2	1	1.14439	1.14459	0.697328	0.680647	0.267754	0.0608187	0.0368035	1	1.03263	0.948841	0.576801	0.249569	0.0431153	0.0286221	0.00789694	1	0.728448	0.587721	0.396906	0.21462	0.086431	0.0286776	0.052621	1	0.88818	0.782237	0.831326	0.44782	0.315898	0.2428	0.250832	1	0.699512	1.04486	0.507871	0.536482	0.182341	0.0226904	0.0101243	1	0.932061	0.945106	0.672517	0.225181	0.0490147	0.0282257	0	1
O95433	1	1.2575	1.10807	0.905244	0.103152	0.0512703	0.0306539	0.0363363	1	1.26562	1.14282	0.855755	0.108286	0.0469144	0.0358391	0.0359735	1	0.90884	0.934209	0.46613	0.0636851	0.0174727	0.0142272	0.0133329	1	1.2426	1.22554	0.934229	0.10891	0.0450283	0.0257154	0.0267351	1	1.14338	1.23403	0.857714	0.0933055	0.0355296	0.0144588	0.00997932	1	1.10752	1.0241	0.640655	0.0796895	0.0318705	0.0214639	0.0242311	1
O95453-2	1	1.07667	1.12441	0.409329	0.0713895	0.0225456	0.0209178	0.0323605	1	0.989574	0.807759	0.529849	0.0963267	0.0348862	0.0265735	0.0207575	1	0.864381	0.687842	0.250529	0.0532131	0.0340911	0.00868128	0.00522525	1	0.992617	1.1573	0.52991	0.105461	0.0373097	0.0263036	0.0582225	1	0.933388	1.02235	0.318982	0.071678	0.0331583	0.0263646	0.0426137	1	1.05712	0.802364	0.375448	0.0812529	0.0297828	0.0149472	0.0133898	1
O95456-2	1	1.08294	1.18328	1.02048	0.589176	0.335355	0.0810391	0.0591991	1	1.02249	0.946649	0.886619	0.481726	0.255732	0.0830026	0.0305148	1	0.836657	0.823171	0.649215	0.481394	0.24205	0.0841239	0.0187983	1	0.975506	1.1023	1.04354	0.639628	0.323597	0.095391	0.0504889	1	0.958989	1.16157	0.994451	0.570344	0.310535	0.0880068	0.0389883	1	0.979398	0.975097	0.926546	0.495511	0.304887	0.0826992	0.00991336	1
O95466-2	1	0.926244	0.528272	0.243512	0.0798256	0.0401614	0.044878	0.0513292	1	1.02427	0.452689	0.252736	0.0763855	0.0383238	0.0404402	0.039646	1	0.859495	0.413197	0.242004	0.100204	0.029227	0.0302775	0.0309254	1	1.04652	0.558702	0.301805	0.0918111	0.0511648	0.0218313	0.0168742	1	0.887591	0.454488	0.198016	0.0687489	0.0393564	0.0302111	0.0454922	1	1.10042	0.430428	0.273972	0.0679787	0.0704007	0.0705986	0.0268713	1
O95478	1	0.896608	1.08714	0.472601	0.0825709	0	0	0	1	0.83225	0.65461	0.370959	0.108528	0.0472984	0.0587798	0.0295746	NA	NA	NA	NA	NA	NA	NA	NA	NA	NA	NA	NA	NA	NA	NA	NA	1	1.27029	1.69701	0.613345	0.247849	0	0	0	1	0.986254	0.487688	0.39089	0.137679	0.0726946	0.0341904	0.0324196	NA
O95479	1	0.903244	0.802667	0.360737	0.0885504	0.0438682	0.0313849	0.0302224	1	0.863414	0.91379	0.466355	0.106789	0.0501074	0.0536534	0.040184	1	0.828382	0.70794	0.221188	0.0967427	0.0303092	0.0382945	0.0256481	1	0.744279	0.86535	0.375432	0.0823814	0.0413248	0.0294228	0.0247183	1	0.817035	0.98187	0.39056	0.097561	0.0542119	0.0293608	0.0220112	1	0.878695	0.911233	0.344639	0.0949542	0.062798	0.0436237	0.0327768	1
O95486	1	1.18083	0.945987	0.32999	0.0572152	0.0303912	0.024277	0.0222789	1	0.922066	0.808231	0.268409	0.0341595	0.00788181	0.0117875	0.00838599	1	0.873307	0.653527	0.213116	0.0739415	0.0201424	0.0331952	0.0193244	1	1.14692	0.984952	0.355487	0.11478	0.0377291	0.0256691	0.0244697	1	1.00749	0.907427	0.291895	0.0349459	0.0164382	0.00703281	0.00655999	1	0.96694	0.781257	0.246319	0.0263006	0.0173263	0.00158931	0.00405783	1
O95487-2	1	1.1027	0.641534	0.221656	0.0785068	0.0310623	0.0291411	0.0216593	1	1.08337	0.554724	0.236992	0.0735036	0.0235065	0.033881	0.0223445	1	0.952934	0.427993	0.119076	0.0439906	0.0141895	0.0157531	0.0197135	1	0.908551	0.794698	0.555684	0.33244	0.128347	0.0573632	0.0811449	1	1.13856	0.65242	0.210028	0.0674547	0.0321149	0.0191103	0.0130267	1	1.0002	0.518575	0.229312	0.058832	0.0396477	0.0272896	0.0198179	1
O95490-4	1	1.22439	1.263	0.860332	0.511216	0.260961	0.412231	0.597139	1	0.720036	0.94179	0.629673	0.321719	0.209168	0.36825	0.46345	1	0.754914	0.850522	0.666856	0.438146	0.30588	0.372694	0.417045	1	1.17498	1.13686	0.839118	0.422065	0.218507	0.237337	0.279262	1	0.995403	1.24917	0.890425	0.45745	0.316469	0.354903	0.595173	1	0.898036	0.785497	0.643344	0.275092	0.219464	0.320811	0.454038	1
O95544	1	1.02029	1.02711	0.884778	0.573961	0.480156	0.662772	0.718292	1	0.959484	0.962192	0.924343	0.567623	0.39884	0.538855	0.599737	1	0.959188	1.02921	0.790061	0.596744	0.518432	0.673678	0.598547	1	1.10868	1.03477	1.08063	0.658152	0.517208	0.62067	0.77258	1	0.914895	0.964247	0.807986	0.624857	0.493174	0.664315	0.728693	1	1.02575	0.908698	0.919784	0.562136	0.493058	0.526165	0.600149	1
O95551-2	1	0.947181	0.934449	0.489309	0.0820043	0.0212154	0.0165915	0.0102719	1	0.821629	0.767801	0.452841	0.070921	0.00886821	0.0201063	0.0145055	1	1.08976	0.756246	0.684471	0.205937	0.0922667	0.075186	0.0600383	1	0.65622	0.630154	0.39355	0.114232	0.0801945	0.0912879	0.187499	1	0.85477	0.85867	0.439142	0.0680129	0.0125664	0.0077444	0.00915246	1	1.02468	0.738926	0.35487	0.0649192	0.0225456	0.0140628	0.00502785	1
O95562	1	1.19718	0.959442	0.613647	0.205181	0.063813	0.0774822	0.0951829	NA	NA	NA	NA	NA	NA	NA	NA	1	0.926273	0.850108	0.424339	0.160351	0.0899164	0.0960868	0.124733	NA	NA	NA	NA	NA	NA	NA	NA	1	1.2638	1.19208	0.855871	0.213971	0.0769237	0.0456347	0.107509	NA	NA	NA	NA	NA	NA	NA	NA	1
O95563	1	0	1.4515	0.655564	0.497141	0.14325	0.0978956	0.13169	1	0.589688	0.691108	0.517863	0.395248	0.176648	0.173951	0.109564	NA	NA	NA	NA	NA	NA	NA	NA	NA	NA	NA	NA	NA	NA	NA	NA	1	0	0	1.13467	0	0	0.12038	0.143703	1	0.764727	0.589517	0.739688	0.516723	0.375465	0.275104	0.144231	NA
O95571	1	0.89149	0.973853	0.826167	0.493972	0.366957	0.376199	0.234357	1	0.976555	1.11257	0.868973	0.579392	0.473272	0.425037	0.222773	1	0.878831	0.754525	0.812802	0.601053	0.50648	0.499898	0.217306	1	0.903103	1.11164	1.0476	0.635901	0.570079	0.525476	0.401712	1	0.922926	0.962821	0.832744	0.600874	0.393601	0.411809	0.274883	1	1.00665	0.88274	0.837571	0.552635	0.464351	0.445177	0.234044	1
O95573	1	1.21207	0.628601	0.477794	0	0	0	0	NA	NA	NA	NA	NA	NA	NA	NA	NA	NA	NA	NA	NA	NA	NA	NA	NA	NA	NA	NA	NA	NA	NA	NA	1	1.16676	0.755594	0.236334	0	0.0570004	0	0.0579182	NA	NA	NA	NA	NA	NA	NA	NA	NA
O95602	1	1.02115	0.861699	0.595446	0.147293	0.0823856	0.0661253	0.0385001	1	0.881866	0.733233	0.530394	0.149422	0.0480307	0.0376363	0.0151101	1	0.907373	0.493798	0.222643	0.0506871	0.0370383	0	0.0106465	1	1.12522	1.05871	0.766488	0.375551	0.219135	0.0808681	0.0629491	1	0.915867	0.80491	0.448462	0.215856	0.069874	0.0511816	0.0383544	1	0.970122	0.734487	0.453341	0.114422	0.0599186	0.0308749	0.0108729	1
O95619	1	1.14392	1.00795	1.06853	0.201371	0.110772	0.0655913	0.0713387	1	1.14801	0.851265	1.01395	0.223679	0.0992087	0.0768909	0.0901866	1	1.04526	1.02625	0.586871	0.246249	0.119783	0.104164	0.0988176	NA	NA	NA	NA	NA	NA	NA	NA	1	1.1806	1.38725	1.10254	0.302757	0.0782322	0.0603358	0.0368832	1	1.00269	0.811645	0.798446	0.180144	0.0665793	0.0370957	0.041667	1
O95620-2	1	1.20948	1.29432	1.19504	0.553598	0.418517	0.255735	0.231727	NA	NA	NA	NA	NA	NA	NA	NA	NA	NA	NA	NA	NA	NA	NA	NA	NA	NA	NA	NA	NA	NA	NA	NA	1	0.970012	1.61253	1.17792	0.494748	0.370795	0.259219	0.142935	NA	NA	NA	NA	NA	NA	NA	NA	NA
O95628-3	1	0.977574	0.877754	1.0513	0.335074	0.0648453	0.0254473	0.0233458	1	1.06153	1.09506	0.818112	0.227255	0.0674247	0.0339541	0.0318092	1	1.15242	1.19857	0.577428	0.236527	0.0546174	0.0336816	0	1	0.93262	1.0548	0.844593	0.328574	0.149406	0.0716167	0.0997343	1	1.03586	0.835522	0.805662	0.212925	0.0594037	0.0197593	0.0117919	1	1.10866	1.25089	0.864545	0.305259	0.103848	0.0414155	0.0275335	1
O95630	1	0.936136	0.765773	0.36131	0.126499	0.0798044	0.0655995	0.0671873	1	0.822083	0.751287	0.289366	0.10371	0.0816123	0.0735897	0.0626886	1	0.769361	0.475961	0.208573	0.124205	0.0764564	0.0770043	0.0568005	1	0.860878	0.821145	0.353165	0.154153	0.107671	0.0746509	0.0773089	1	0.954202	0.732155	0.331801	0.121274	0.0974904	0.0750264	0.0856329	1	0.9072	0.713859	0.282197	0.125155	0.109955	0.0857738	0.0930982	1
O95639	1	0.83606	0.578835	0.263814	0.0913178	0.0260166	0.026539	0.0149538	1	0.956556	0.509114	0.132974	0.0348648	0	0.0210884	0.01762	1	0.702615	0.340401	0.0887558	0.0497986	0.0176096	0.0122565	0.00383208	NA	NA	NA	NA	NA	NA	NA	NA	1	0.940881	0.648669	0.281485	0.105113	0.0290411	0.0239136	0.0163375	1	0.705049	0.30878	0.114073	0.039217	0.0200549	0	0	1
O95670	NA	NA	NA	NA	NA	NA	NA	NA	NA	NA	NA	NA	NA	NA	NA	NA	NA	NA	NA	NA	NA	NA	NA	NA	NA	NA	NA	NA	NA	NA	NA	NA	NA	NA	NA	NA	NA	NA	NA	NA	NA	NA	NA	NA	NA	NA	NA	NA	1
O95671	1	1.02918	1.0714	0.691997	0.116414	0.0420536	0.0297621	0.0226937	1	1.00135	0.91754	0.687375	0.0852211	0.0355594	0.0307696	0.0246729	1	0.970151	0.777109	0.369023	0.0761537	0.0256024	0.0221684	0.0212686	1	1.05934	1.01826	0.768404	0.143666	0.058443	0.0488786	0.0434401	1	1.03467	1.02304	0.546129	0.0909917	0.0368443	0.0220003	0.018865	1	1.05215	0.984806	0.627496	0.0838591	0.0417584	0.022698	0.0252865	1
O95684-2	1	1.03183	0.854696	0.708693	0.215717	0.130407	0.109284	0.13345	1	0.978212	0.890183	0.691368	0.222251	0.13534	0.121936	0.126485	1	0.953563	0.80985	0.449764	0.26773	0.123994	0.176499	0.122384	1	0.771413	0.862055	0.535913	0.258381	0.168799	0.122244	0.197585	1	0.936479	0.82264	0.524041	0.237228	0.152084	0.109957	0.131991	1	1.07886	0.81867	0.651589	0.247136	0.154739	0.119346	0.146621	1
O95685	1	1.1182	1.16853	0.614366	0	0.0405363	0.0154567	0	1	0.769015	0.674649	0.203422	0.198595	0.0517646	0.0458329	0.0603331	1	0.866037	0.872537	0.465058	0.134616	0.0372237	0.0182272	0.00694753	1	0.470321	0.970326	0	0.38315	0.182841	0	0	1	0.981729	0.991337	0.523501	0.106694	0.0393594	0.0201089	0	1	0.861329	0.618196	0.299873	0	0.0493386	0	0.0410423	1
O95707	NA	NA	NA	NA	NA	NA	NA	NA	NA	NA	NA	NA	NA	NA	NA	NA	1	1.01257	0.804382	0.518132	0.107716	0.0254983	0	0	NA	NA	NA	NA	NA	NA	NA	NA	NA	NA	NA	NA	NA	NA	NA	NA	NA	NA	NA	NA	NA	NA	NA	NA	1
O95716	1	0.874234	0.962709	0.714769	0.436612	0.321756	0.345075	0.269753	1	0.891501	1.05428	0.801765	0.301731	0.175379	0.15547	0.0896031	1	0.786884	0.757514	0.545253	0.503763	0.283497	0.246116	0.0899269	1	0.919235	1.08769	0.747949	0.476061	0.355479	0.280098	0.231722	1	1.02714	1.06255	0.687593	0.540149	0.408828	0.409079	0.323363	1	1.17171	1.1564	0.896867	0.287838	0.23242	0.190968	0.144302	1
O95721	1	1.05619	0.911691	0.66123	0.282126	0.178707	0.104898	0.149785	1	1.23977	1.04532	0.717069	0.26659	0.19995	0.143026	0.218594	1	0.940971	0.92	0.623723	0.34262	0.258751	0.172538	0.270187	1	0.995528	1.18126	0.721403	0.371028	0.205853	0.173597	0.255079	1	1.00313	0.739317	0.512668	0.227643	0.161562	0.0855431	0.101787	1	1.05027	0.980212	0.600217	0.262074	0.176416	0.129545	0.165278	1
O95747	1	0.974033	0.949755	0.30124	0.0596894	0.0185191	0.0297434	0.0312386	1	1.11072	0.865433	0.261807	0.0519464	0.017424	0.025842	0.0210019	1	0.956052	0.694246	0.220776	0.0645013	0.0220657	0.0223439	0.0196814	1	0.995071	0.860906	0.296263	0.0574859	0.0204396	0.0152174	0.0189535	1	1.01624	0.844807	0.2516	0.0622851	0.0218892	0.0250166	0.0268707	1	1.04097	0.808014	0.221403	0.041742	0.0247095	0.0118592	0.0130306	1
O95749	1	1.09197	1.17822	1.0131	0.570189	0.492619	0.511219	0.215856	1	0.924818	0.97919	0.911238	0.566246	0.463145	0.502837	0.157087	1	0.875226	0.938015	0.893383	0.638291	0.615346	0.595634	0.0812457	1	0.993724	1.11286	1.1557	0.787804	0.584292	0.6219	0.31142	1	0.84657	1.02759	0.770731	0.533	0.399651	0.509024	0.219227	1	0.941813	0.939908	0.952712	0.591979	0.528235	0.561442	0.146799	1
O95757	1	0.971909	1.04704	0.566436	0.152719	0.0909646	0.0761064	0.0785428	1	1.03079	0.890623	0.526886	0.0979344	0.0445649	0.0418734	0.0464209	1	0.836781	0.751949	0.382578	0.138207	0.0680181	0.0802355	0.0544164	1	0.982204	0.992022	0.540712	0.157509	0.085003	0.0672311	0.0698398	1	0.970575	1.06405	0.56744	0.159634	0.0986487	0.0764869	0.0920886	1	1.02053	0.91425	0.495915	0.0967842	0.0543431	0.0366441	0.0636067	1
O95758-4	1	0.396529	0	0	0	0	0	0	1	0.873608	0.497379	0.208288	0.0597857	0.023414	0.0509937	0.0464934	1	0.679092	0.260323	0.183294	0.0810703	0.0197157	0.0228589	0	1	0.832511	0.472442	0.227054	0.117844	0.0485178	0.00863237	0.0246239	1	1.21363	0	0.240426	0	0	0	0	1	0.760764	0.42995	0.117945	0.0540618	0.0316514	0.0290505	0.03282	1
O95759	1	1.39186	1.05736	0.123108	0.0502671	0.01803	0.0153759	0.0291132	1	0.901474	0.677262	0.114805	0.0246102	0	0.00829782	0.022067	1	0.834548	0.464644	0.15155	0.0379893	0.0147118	0.0130778	0	1	0.85201	0.455898	0.425473	0.0801603	0.0419569	0	0	1	0.974216	0.68471	0.0598998	0	0	0.0105903	0.0134885	1	0.783592	0.428333	0.131745	0.0120952	0	0	0	1
O95777	1	1.02472	1.05663	1.10631	0.628444	0.666193	0.86921	1.01041	1	0.847429	0.949179	0.890958	0.561532	0.460963	0.598335	0.859492	1	0.793205	0.832771	0.708664	0.543162	0.498189	0.535039	0.548977	1	0.88303	0.847132	1.09582	0.7592	0.659351	0.857958	0.948686	1	0.728736	0.939229	0.613884	0.64432	0.513285	0.763955	0.911072	1	0.865932	0.806259	0.813677	0.520325	0.51565	0.64983	0.7946	1
O95782-2	1	1.12409	1.03317	0.685977	0.207585	0.110185	0.0443647	0.0319583	1	0.979607	0.941841	0.704017	0.202165	0.080112	0.0446489	0.0224951	1	0.950081	0.910733	0.484645	0.199773	0.0643205	0.0399597	0.0223821	1	1.1724	1.20364	0.897567	0.270166	0.111325	0.0454885	0.0386832	1	1.0303	1.0445	0.668205	0.258257	0.116664	0.0396617	0.0211416	1	1.0292	0.967976	0.66953	0.215479	0.11417	0.0448889	0.0124067	1
O95785-3	1	0.382131	0.585525	0.539638	0.206113	0.190816	0.0523563	0.0597111	NA	NA	NA	NA	NA	NA	NA	NA	1	0.313093	0.475546	0.336901	0.279116	0.0786245	0.0317798	0	NA	NA	NA	NA	NA	NA	NA	NA	1	0.576353	0.79233	0.756293	0.35982	0.193098	0.0758532	0.0526374	NA	NA	NA	NA	NA	NA	NA	NA	1
O95785-4	1	0.984102	0.930846	0.851806	0.488801	0.355676	0.38173	0.451511	1	1.02512	1.0287	0.837982	0.685766	0.531445	0.428886	0.475895	1	1.12433	0.863361	0.678698	0.639907	0.390877	0.309087	0.295928	1	0.98557	0.786892	0.87053	0.563635	0.416092	0.213316	0.342641	1	0.828352	0.870057	0.68471	0.558921	0.440261	0.367871	0.491471	1	0.902481	0.685637	0.781536	0.677266	0.566187	0.316129	0.407232	1
O95786-2	1	0.945324	0.539425	0.200957	0.0595459	0.0155814	0.0188411	0.00991861	1	0.785491	0.597584	0.146307	0.0616043	0.0130053	0.0181946	0.0165869	NA	NA	NA	NA	NA	NA	NA	NA	NA	NA	NA	NA	NA	NA	NA	NA	1	1.00934	0.698247	0.15793	0.0232622	0.0164486	0.0110798	0.0161354	1	0.91594	0.451842	0.134932	0.0214565	0.0150504	0.0167822	0.0109515	NA
O95793-2	1	1.0094	0.842187	0.680801	0.410316	0.193583	0.147417	0.138201	1	0.958149	0.849276	0.561372	0.483139	0.344008	0.269189	0.261613	1	1.04947	0.884822	0.509858	0.41276	0.200525	0.182112	0.144672	1	0.905814	0.908121	0.741356	0.34228	0.196641	0.163937	0.175859	1	1.00049	0.927274	0.752866	0.373261	0.198716	0.129863	0.125898	1	1.11335	1.10547	0.728766	0.698884	0.402847	0.373703	0.467039	1
O95801	1	1.17692	0.962373	0.351542	0.0838854	0.020925	0.0224314	0.0237641	1	0.969022	0.801777	0.253048	0.0882759	0.0491989	0.0682324	0.0915881	1	1.08571	0.798072	0.463877	0.105132	0.111462	0.0368606	0.0233945	1	1.14307	0.998324	0.493867	0.173485	0.0652088	0.0644478	0.0428125	1	1.11821	0.845102	0.316063	0.0657473	0.019509	0.00415673	0.0136097	1	1.08052	0.778446	0.228476	0.0623776	0.0458919	0.0463973	0.0505848	1
O95816	1	0.889145	0.825924	0.529665	0.215749	0.0713575	0.0406678	0.0383078	1	1.0021	0.75968	0.527655	0.178804	0.0358449	0.0362134	0.029171	1	0.951489	0.722338	0.466037	0.258223	0.0576954	0.0500921	0.0129482	1	0.856475	0.749881	0.533981	0.284456	0.0813175	0.0362804	0.0321539	1	0.870348	0.808496	0.617121	0.27624	0.100024	0.0507999	0.0491616	1	0.86461	0.605814	0.433619	0.18669	0.0565282	0.0331829	0.0310993	1
O95817	1	1.08684	0.988874	0.998584	0.501685	0.347295	0.259535	0.313487	1	1.01173	0.833851	0.855234	0.4105	0.267929	0.196807	0.24533	1	0.843846	0.946701	0.666692	0.562187	0.395886	0.347257	0.472741	1	0.876339	0.910049	0.861827	0.594147	0.364144	0.31178	0.388717	1	0.993221	0.927846	0.821488	0.477222	0.327666	0.222976	0.277821	1	0.996514	0.89944	0.791444	0.417672	0.273692	0.167749	0.217102	1
O95819-2	1	0.960784	0.621988	0.281498	0.0540574	0.0223292	0.0238205	0.0261418	1	0.958884	0.594447	0.344711	0.083899	0.0275442	0.0387679	0.0423639	1	1.06849	1.03204	0.646233	0.203275	0.109722	0.102121	0.093595	1	1.18037	1.1467	0.824587	0.193638	0.0761488	0.0802019	0.103517	1	0.92171	0.586774	0.253958	0.060889	0.0295562	0.0210957	0.0248889	1	0.902593	0.678813	0.352136	0.0777136	0.0510216	0.0295683	0.0576571	1
O95822-2	NA	NA	NA	NA	NA	NA	NA	NA	1	1.19154	0.93696	0.61552	0.180405	0.148747	0.0975149	0.106815	1	1.05847	0.905846	0.549228	0.209538	0.0456296	0.049723	0	NA	NA	NA	NA	NA	NA	NA	NA	NA	NA	NA	NA	NA	NA	NA	NA	1	1.04722	0.834852	0.372198	0.114134	0.0965828	0.0558846	0.0504991	1
O95825	1	1.22922	0.996945	1.14459	0.673776	0.562931	0.214138	0.0318396	1	0.9343	0.906066	0.922156	0.557785	0.489526	0.206058	0.0260522	1	0.744106	0.763403	0.654601	0.531711	0.414983	0.177698	0.0141185	1	1.21717	1.12422	0.997384	0.669299	0.523242	0.215739	0.0605837	1	1.02627	1.07569	1.01062	0.717705	0.514994	0.232245	0.0180339	1	0.997874	1.02615	1.0218	0.709101	0.554672	0.272335	0.0162159	1
O95831-3	1	0.991382	0.996691	1.03026	0.69793	0.553937	0.264952	0.0722855	1	0.960039	1.01296	0.997698	0.726226	0.621722	0.316872	0.0712624	1	0.827294	0.908107	0.833469	0.692366	0.625996	0.333615	0.0816008	1	0.964604	1.02571	1.07181	0.816557	0.645122	0.319089	0.0988519	1	0.919138	0.915697	0.993327	0.731189	0.598045	0.279805	0.0514087	1	0.941721	0.990597	1.05149	0.773651	0.692314	0.381248	0.0580532	1
O95834	1	1.02298	1.03546	0.915129	0.31606	0.0626718	0.0275674	0.0207098	1	1.04353	0.973037	1.08399	0.283289	0.0454431	0.028279	0.011051	1	0.868931	0.848084	0.646871	0.247695	0.0386545	0.0347698	0.0336478	1	0.957071	1.08401	0.987009	0.314854	0.0504252	0.0265216	0.0243057	1	0.965652	1.005	0.904716	0.318541	0.056936	0.0162754	0.0156544	1	1.01302	1.00685	0.884165	0.227469	0.0405264	0.0131074	0.00537214	1
O95848	1	0.96779	1.16437	0.969665	0.36317	0.185834	0.103626	0.0833836	1	0.992062	1.08486	0.869903	0.30296	0.162665	0.0876319	0.0563425	1	0.715212	0.797799	0.6415	0.3212	0.214188	0.0657113	0.0336293	1	0.951212	1.02146	0.968313	0.503272	0.256407	0.0775062	0.0780071	1	0.971624	0.973313	0.892221	0.326905	0.173732	0.0947885	0.081909	1	1.1664	1.00619	1.04234	0.35499	0.199823	0.102285	0.0824857	1
O95861	1	1.03933	1.09738	1.07488	0.660815	0.607356	0.719559	0.629616	1	0.978693	1.04077	1.04248	0.739269	0.64099	0.744564	0.467313	1	0.880463	0.969406	0.847931	0.671702	0.630256	0.60052	0.19734	1	1.04232	1.19241	1.24112	0.800291	0.67442	0.7829	0.697447	1	0.899301	1.03402	0.91459	0.737536	0.575635	0.780159	0.680706	1	0.990848	0.950993	1.02076	0.696574	0.639414	0.705483	0.558802	1
O95865	1	1.04988	1.047	1.05566	0.661335	0.339779	0.0810264	0.0479963	1	1.51705	1.02666	1.48805	0.7868	0.470182	0.122753	0.0531921	1	0.951989	0.986723	0.849029	0.607448	0.352723	0.0697401	0.0324125	1	0.941086	1.09379	1.02823	0.685528	0.395463	0.0740585	0.0454889	1	0.905408	1.09028	0.87148	0.696471	0.416337	0.077563	0.034311	1	1.09704	1.16408	0.945027	0.690247	0.37307	0.0828765	0.024911	1
O95881	1	0.751998	1.02814	0.770986	0.287582	0.208175	0.258469	0.255408	1	0.973595	1.03778	0.863598	0.393248	0.258303	0.250692	0.301092	1	0.797952	0.848584	0.549946	0.302954	0.2253	0.206576	0.201022	1	0.764737	0.914938	0.777192	0.380635	0.296997	0.256227	0.330857	1	0.864272	1.17964	0.831335	0.394626	0.299251	0.276528	0.266389	1	1.11463	1.10256	0.955059	0.416326	0.266188	0.233875	0.269645	1
O95926-2	1	0.882232	1.07156	0.731563	0.296467	0.184966	0.15633	0.164269	1	0.945248	0.962164	0.533115	0.335373	0.136387	0.142107	0.178028	1	1.11	1.14097	0.576003	0.457843	0.215315	0.125499	0.155679	1	1.01131	0.975735	0.750562	0.288728	0.225542	0.172652	0.233112	1	0.897462	0.988476	0.638195	0.30785	0.191429	0.10924	0.154908	1	0.842817	0.709498	0.538778	0.278433	0.186583	0.130236	0.123319	1
O95980	1	1.16808	1.0086	0.724851	0.386226	0.409947	0.383533	0.354911	NA	NA	NA	NA	NA	NA	NA	NA	NA	NA	NA	NA	NA	NA	NA	NA	NA	NA	NA	NA	NA	NA	NA	NA	1	1.35624	0.942056	1.05801	0.674947	0.366747	0.347887	0.282311	NA	NA	NA	NA	NA	NA	NA	NA	NA
O95983-2	1	0.935656	0.81988	0.458065	0.159464	0.0581145	0.0489797	0.0525458	1	0.916697	0.733314	0.442297	0.156067	0.0903853	0.0810435	0.105215	1	0.710488	0.48214	0.278239	0.109957	0.0488355	0.0427912	0.0375314	1	1.02544	0.816718	0.576013	0.283864	0.190776	0.133026	0.166704	1	0.991391	0.858698	0.577897	0.152625	0.08519	0.0542932	0.0393678	1	1.02995	0.665282	0.460162	0.155514	0.110357	0.0738299	0.110413	1
O95985-3	1	0.876563	0.963659	0.677574	0.290317	0.170113	0.079843	0.0868223	1	0.881362	0.835811	0.569824	0.26176	0.0969537	0.045837	0.0361295	1	1.64463	1.3266	0.86807	0.563097	0.176349	0.0782538	0.0410383	1	0.795891	0.793862	0.630485	0.307797	0.11859	0.0535421	0.0211045	1	0.92037	1.01543	0.685356	0.369872	0.214769	0.0810285	0.10012	1	1.07101	0.886593	0.614714	0.30995	0.189818	0.052663	0.0385422	1
O95989	1	1.03473	1.13379	1.04087	0.480131	0.2929	0.0588656	0.0416365	1	1.1688	1.03081	1.03114	0.52442	0.253766	0.0572698	0.0301154	1	0.808502	0.913838	0.781883	0.589408	0.258403	0.0618713	0.0212676	1	0.97855	1.02783	1.03747	0.645294	0.312741	0.0577974	0.0395041	1	0.90351	1.04129	0.883622	0.529908	0.263506	0.045156	0.0225313	1	0.921948	1.02517	0.909846	0.516046	0.273678	0.0496454	0.0123189	1
O95999	1	0.956626	0.888706	0.421032	0.0457926	0.0312398	0.0154285	0.0170191	1	1.00142	0.645418	0.333302	0.0787127	0.0217257	0.0228273	0.0191288	1	0.861049	0.540484	0.393113	0.114594	0.0659645	0.0483554	0.0590482	NA	NA	NA	NA	NA	NA	NA	NA	1	0.765029	0.700705	0.246807	0.0541317	0.0250439	0	0.0145958	1	1.14991	0.716546	0.342255	0.0774202	0.0299113	0.0095513	0.0197277	1
O96000	1	1.11073	0.812788	0.488022	0.154371	0.0583821	0.0499612	0.110066	1	0.855995	0.857733	0.661578	0.190166	0.0604641	0.0573882	0.0863227	1	0.599625	0.596191	0.505932	0.264696	0.0576452	0.0684683	0.0633054	NA	NA	NA	NA	NA	NA	NA	NA	1	0.814582	0.617958	0.454753	0.153879	0.115242	0.0418844	0.108909	1	1.01022	0.721238	0.500358	0.112158	0.11122	0.0433874	0.11335	1
O96005-4	NA	NA	NA	NA	NA	NA	NA	NA	1	0.979555	0	0.554364	0.139398	0.112086	0.0961594	0	NA	NA	NA	NA	NA	NA	NA	NA	NA	NA	NA	NA	NA	NA	NA	NA	NA	NA	NA	NA	NA	NA	NA	NA	1	0.932652	0.519257	0.421306	0.223187	0.083636	0	0.0486806	NA
O96007	1	1.16683	1.30269	1.11481	0.481486	0.388985	0.383285	0.490838	1	1.50112	0.878869	1.10778	0.519281	0.28833	0.376729	0.467176	1	1.14182	0.891835	0.672974	0.378736	0.222243	0.179824	0.158428	1	0.900876	1.09392	0.745753	0.359514	0.199194	0.212502	0.268545	1	0.872917	1.2254	0.76575	0.518849	0.388417	0.382828	0.426739	1	1.16674	0.90914	0.973394	0.416063	0.364637	0.397118	0.353928	1
O96008-2	1	0.933801	3.8085	0.833265	0	0.18872	0.0925975	0.258856	1	0.631902	0.547632	0.254893	0.174359	0.0429847	0.0939715	0.0713985	NA	NA	NA	NA	NA	NA	NA	NA	NA	NA	NA	NA	NA	NA	NA	NA	1	2.2326	1.1286	1.68719	0	0.186672	0.41592	0.299275	1	0.847542	0.331485	0.289165	0.224353	0.170165	0.125743	0.082948	NA
O96013	1	1.36539	1.14597	0.624375	0.231671	0.10167	0.0857027	0.0858901	1	0	1.24667	0.685409	0	0	0	0	1	1.06534	0.855299	0.502185	0.0696156	0.0459367	0.0564207	0.0259319	NA	NA	NA	NA	NA	NA	NA	NA	1	0.970344	1.10155	0.540881	0.178233	0.112996	0.0675488	0.0580676	1	1.03966	0	0	0	0	0	0	1
O96017-12	1	1.08571	1.06294	0.73646	0.144315	0.0672072	0.0570746	0.047921	1	0.907868	0.776621	0.627211	0.109659	0.0361005	0.025375	0.0149243	1	0.951164	0.815844	0.488091	0.134682	0.0325927	0.0347752	0.0187855	1	1.06766	1.04573	0.781423	0.159158	0.045876	0.0336416	0.030364	1	1.03525	1.1371	0.697561	0.180634	0.0580839	0.0576832	0.0408058	1	1.166	0.907357	0.676402	0.114172	0.0372711	0.0174759	0.00683577	1
O96019	1	1.08877	1.09832	0.853848	0.273384	0.173592	0.130165	0.164003	1	0.875544	0.944944	0.721891	0.263949	0.180207	0.135999	0.130081	1	0.923663	0.812598	0.637555	0.231864	0.220957	0.10371	0.108279	1	1.27992	1.02701	0.981251	0.265882	0.132508	0.0972164	0.0997182	1	1.0667	1.20293	0.995923	0.344277	0.203014	0.146959	0.152695	1	0.998674	0.942355	0.866206	0.281467	0.185898	0.144389	0.141923	1
O96028	NA	NA	NA	NA	NA	NA	NA	NA	1	1.07905	0.956766	0.940722	0.492759	0.302557	0.0493763	0.0289892	1	0.982546	0.454909	0.367084	0.542523	0.33326	0.442439	0.550502	NA	NA	NA	NA	NA	NA	NA	NA	NA	NA	NA	NA	NA	NA	NA	NA	1	0.878526	0.860485	0.726078	0.413217	0.309647	0.046854	0.0154922	1
P00338	1	0.969114	1.00204	1.10148	0.814389	0.694225	0.779873	0.503885	1	0.955498	1.08111	0.993746	0.651449	0.615282	0.747956	0.468743	1	0.821243	0.819124	0.861406	0.616316	0.621282	0.481004	0.159739	1	0.972452	1.11026	1.23501	0.83958	0.734657	0.811229	0.665666	1	0.893376	0.895499	0.965327	0.703743	0.60765	0.708471	0.491859	1	0.886173	1.00428	1.0035	0.813603	0.719486	0.995117	0.632692	1
P00367	1	0.879086	0.910309	0.781935	0.768919	0.781684	0.979011	0.406128	1	0.865493	0.959678	0.823952	0.917372	0.976282	1.16022	0.239399	1	0.769717	0.70427	0.698777	0.755706	0.8186	0.806575	0.0636346	1	0.795693	0.853571	0.780033	0.818804	0.837784	1.02995	0.432159	1	0.855435	0.96061	0.855145	0.829748	0.812246	0.728896	0.0771147	1	0.875697	0.902718	0.874189	0.817901	0.936317	0.78254	0.0458809	1
P00374	1	0.932007	0.51669	0.214044	0.0406375	0.0177419	0.02016	0.0148793	1	0.896647	0.496059	0.172322	0.0365736	0.0100539	0.016628	0.016774	1	1.01016	0.507756	0.187301	0.0678852	0.0128079	0.0177455	0.023003	1	0.984635	0.613989	0.27052	0.0599007	0.0278881	0.0185288	0.031778	1	0.918028	0.479056	0.147106	0.0424924	0.0231101	0.0141372	0.0127358	1	0.901828	0.431314	0.130845	0.0334526	0.0148457	0.00749703	0.00720445	1
P00387-2	1	1.06211	0.747035	0.571315	0.314866	0.183144	0.0544207	0.0284626	1	1.00832	0.91868	0.588678	0.327244	0.19154	0.0499387	0.0317781	1	1.07552	0.872381	0.635875	0.373755	0.210844	0.0595233	0.0342747	1	0.912456	0.8163	0.539919	0.348466	0.201822	0.0319191	0.0323164	1	1.17943	0.692117	0.652225	0.365548	0.26287	0.0596406	0.0268089	1	1.04908	0.889654	0.645476	0.401337	0.270796	0.0651001	0.0607912	1
P00390-2	1	1.26485	1.03202	1.28238	0.812062	0.790373	1.04291	0.997313	1	1.11537	0.971361	0.918764	0.614103	0.639226	0.8187	1.02426	1	0.729266	0.818248	0.752235	0.572555	0.611293	0.639927	1.03137	1	1.07747	1.19441	1.16644	0.771446	0.720295	0.919263	1.1174	1	1.01772	0.897765	0.795536	0.675314	0.595664	0.735307	0.873116	1	1.07648	0.906113	0.849933	0.660039	0.628242	0.799737	1.07663	1
P00403	1	1.26539	0.865315	0.926552	0.535121	0.311308	0.292692	0.155084	1	0.910105	0.80834	0.642672	0.381079	0.118638	0.16045	0.0659445	1	1.33564	1.08572	1.09078	0.982937	0.406484	0.40108	0.102844	1	1.18917	1.19861	1.11187	0.605336	0.37958	0.211479	0.218047	1	1.02189	0.824443	1.03148	0.413881	0.41996	0.324306	0.283745	1	1.09956	0.575527	0.793674	0.347389	0.250391	0.193944	0.104845	1
P00441	1	0.854781	0.960224	1.05664	0.633598	0.611256	0.810406	1.06298	1	1.40555	0.918985	1.40673	0.872114	0.891788	0.959487	1.35041	1	0.70855	0.833322	0.69443	0.532363	0.640379	0.86914	1.03846	1	0.785146	0.982615	0.990373	0.865813	0.705101	1.09711	1.60472	1	0.986035	0.815533	0.833595	0.63401	0.661138	0.880154	1.27092	1	1.08592	0.873152	0.904761	0.692328	0.749608	0.814337	1.04005	1
P00488	1	1.11612	0.883008	0.785564	0.357445	0.255063	0.150779	0.0803714	1	0.856304	0.979969	0.645844	0.270349	0.145557	0.204267	0.0984287	1	1.01412	0.793307	0.546674	0.327918	0.0760377	0.354881	0.0272834	1	0.967178	1.08452	0.695225	0.328654	0.223818	0.251228	0.142609	1	1.08941	0.943227	0.870034	0.439801	0.317096	0.178119	0.0865257	1	0.969555	1.1397	0.607461	0.357551	0.203022	0.301749	0.160292	1
P00491	1	1.00057	0.806924	0.747658	0.510073	0.594345	0.677687	0.821301	1	1.24177	1.05602	1.29423	0.845875	0.736461	0.989618	0.918664	1	0.855359	0.873192	0.792835	0.565878	0.634932	0.611552	0.72	1	1.15169	1.11255	1.18474	0.80956	0.739233	0.991896	1.25712	1	0.961916	0.748636	0.681949	0.672838	0.529669	0.738558	0.781569	1	1.05133	0.992676	0.808868	0.641654	0.574635	0.687313	0.901167	1
P00492	1	1.1638	1.17795	1.09643	0.78831	0.64031	0.985156	1.28698	1	0.940442	0.961315	1.00068	0.735011	0.640693	0.768953	1.09891	1	0.843108	0.890843	0.846677	0.672434	0.636189	0.675402	1.15449	1	1.03696	1.09678	1.09439	0.775924	0.668924	0.891337	1.05149	1	0.825088	0.909884	0.87614	0.718472	0.62566	0.856155	1.17688	1	1.00347	1.0313	1.07759	0.830798	0.799632	0.956229	1.30145	1
P00505	1	0.962746	0.99402	0.953152	0.724218	0.741377	0.865768	1.09818	1	0.921425	0.969392	0.773955	0.65965	0.619194	0.764157	1.03387	1	0.816834	0.745616	0.701857	0.730498	0.812798	0.825891	1.3207	1	0.90604	0.981365	0.924709	0.701185	0.685764	0.910844	1.06038	1	0.880373	0.967747	0.923378	0.713219	0.663061	0.905204	1.11147	1	1.05912	0.986527	0.890116	0.759755	0.795748	1.03338	1.3064	1
P00519	1	1.24951	1.1468	0.555641	0.105154	0.149653	0.0502041	0.0484405	1	0.842948	0.996268	0.606787	0.159293	0.0349018	0.0340746	0.012868	1	0.804805	0.684053	0.60259	0.133089	0.0418119	0.0206445	0.015364	1	0.574407	0.454812	0.262878	0.0815048	0.0476416	0	0	1	1.12676	1.3713	0.558645	0.205573	0.0790575	0.0362406	0.0485229	1	1.19839	0.977261	0.547651	0.134582	0.0670737	0.0533597	0.0657185	1
P00558	1	0.999201	1.12723	1.11641	0.54769	0.0758352	0.0388771	0.0281978	1	1.00534	1.03325	1.06428	0.481349	0.0618931	0.0392412	0.0196751	1	0.82812	0.925525	0.986132	0.423303	0.0386154	0.0264374	0.0168722	1	1.02976	1.11113	1.26093	0.534506	0.0661014	0.0384794	0.0277491	1	0.985728	1.12925	1.19774	0.600935	0.0735155	0.0243169	0.0152524	1	1.03521	1.10727	1.21393	0.572313	0.0589159	0.0208943	0.0107231	1
P00568	1	1.0003	1.04798	0.806575	0.190189	0.102273	0.100301	0.105849	1	1.0026	0.962836	0.700934	0.111931	0.0559726	0.05298	0.048167	1	0.877762	0.869872	0.589975	0.205921	0.117461	0.119891	0.0994891	1	1.02567	1.02515	0.818722	0.185206	0.0767044	0.0661644	0.0695072	1	0.927697	1.06839	0.710326	0.182276	0.0946459	0.0839546	0.0951259	1	1.06476	0.937039	0.721368	0.115925	0.0593824	0.0395921	0.0370112	1
P00746	1	0.938326	0.765858	0.661002	0.249996	0.0871845	0.087713	0.0658505	1	0.924566	0.882221	0.598526	0.201364	0.0488827	0.0596906	0.0307683	1	0.838736	0.766005	0.538138	0.18302	0.0365355	0.0399573	0.0135891	1	0.958693	0.820298	0.655686	0.247423	0.0863845	0.0512588	0.0380266	1	0.881252	0.861674	0.629288	0.345385	0.134293	0.11136	0.0979321	1	0.936175	0.861969	0.59773	0.271055	0.0873052	0.0840762	0.0597535	1
P00813	1	1.19424	0.846741	0.903614	0.497549	0.502404	0.638813	0.609476	1	1.04027	1.11257	1.05568	0.613758	0.388751	0.420114	0.302679	1	0.854134	0.850336	0.82783	0.589443	0.563034	0.51577	0.564229	1	1.00711	1.06601	1.07099	0.644703	0.493031	0.559828	0.578886	1	0.977996	0.936062	0.786166	0.679346	0.521229	0.630686	0.578263	1	0.919702	1.10724	0.856888	0.587604	0.348956	0.340258	0.30622	1
P00846	NA	NA	NA	NA	NA	NA	NA	NA	1	0.60344	0.68255	0.420522	0.331697	0.138905	0.146553	0.0416705	NA	NA	NA	NA	NA	NA	NA	NA	NA	NA	NA	NA	NA	NA	NA	NA	NA	NA	NA	NA	NA	NA	NA	NA	1	0.674311	0.389331	0.581044	0.403779	0.333186	0.233031	0.163932	NA
P00918	1	0.977783	0.979663	0.743173	0.0835181	0.0260069	0.0150734	0.0141438	1	1.00689	1.06464	0.69592	0.0599459	0.0226682	0.0165517	0.0139519	1	0.851056	0.858543	0.462772	0.0402822	0.0108408	0.0140968	0.0145048	1	0.914029	1.03062	0.837588	0.0532759	0.0253975	0.0126499	0.0140381	1	0.892243	0.928554	0.694269	0.0558082	0.0185513	0.00377478	0.00461723	1	0.987273	1.0369	0.736168	0.0531432	0.0196702	0.00483378	0.00396792	1
P00966	1	1.06087	0.963993	0.865463	0.161569	0.0516441	0.030843	0.0291841	1	1.1674	0.960808	0.977055	0.160776	0.0507439	0.0394255	0.0160786	1	0.862514	0.905445	0.744008	0.190075	0.0358021	0.0365721	0.0157792	1	1.06387	1.14492	1.08797	0.188092	0.0578234	0.0410949	0.03811	1	0.984782	1.01725	0.888337	0.175808	0.0521356	0.029994	0.029562	1	0.973265	1.02194	0.803443	0.132781	0.0406604	0.0214583	0.00957718	1
P01019	1	0.883442	0.955967	1.01381	0.727621	0.485244	0.176222	0.0799069	1	0.864357	0.817431	0.988107	0.628373	0.372559	0.204615	0.0940427	1	0.943719	0.87912	0.677338	0.168855	0.0480636	0.0249131	0.0129597	1	0.985439	1.01932	1.11614	0.760324	0.461344	0.248116	0.120127	1	0.950999	1.2606	1.21474	0.875257	0.507523	0.242552	0.0935027	1	1.00398	1.03523	1.09728	0.746669	0.488985	0.227974	0.107061	1
P01024	1	1.58494	1.24137	1.02973	0.351365	0.214249	0.151011	0.131197	1	1.34415	0.710548	0.87765	0.283553	0.0977581	0.158343	0.150882	NA	NA	NA	NA	NA	NA	NA	NA	1	0.641516	0.644484	0.540093	0.21758	0.113503	0.059904	0.0653009	1	1.14784	1.17523	0.87074	0.521265	0.220624	0.10156	0.0774588	1	1.51025	0.653689	0.608044	0.291366	0	0.109689	0.0582557	1
P01033	NA	NA	NA	NA	NA	NA	NA	NA	1	1.68642	0.734316	0.786393	0.450416	0.231324	0.274371	0.284749	1	1.05549	0.983892	0.48486	0.417158	0.276604	0.301635	0.221152	1	0.762229	1.04845	0.674154	0.287098	0.201217	0.16813	0.191418	NA	NA	NA	NA	NA	NA	NA	NA	1	1.06135	0.885496	0.953613	0.318539	0.301415	0.284272	0.158501	1
P01034	1	1.00867	0.914964	0.822259	0.430279	0.277904	0.227296	0.225044	1	0.90198	0.995263	0.834806	0.436014	0.250289	0.24725	0.221388	1	0.806749	0.831328	0.79048	0.501362	0.337381	0.225192	0.213312	1	0.933449	1.17717	0.981719	0.631219	0.321278	0.281716	0.305595	1	1.00592	0.981586	0.763825	0.397567	0.257748	0.209801	0.210024	1	0.860606	1.04744	0.855772	0.503197	0.281253	0.273941	0.287866	1
P01040	1	1.65641	1.17114	1.00692	0.687841	0.677778	0.811602	1.0138	1	1.62343	1.03292	1.03306	0.595329	0.527009	0.539189	0.753271	1	1.42326	0.779057	0.613299	0.410019	0.405458	0.413422	0.591677	1	0.854853	0.986437	0.926179	0.516074	0.527834	0.648305	0.601935	1	1.41093	1.08385	1.05533	0.577675	0.530568	0.7146	0.643257	1	1.24052	1.20697	1.29196	0.615674	0.389003	0.553358	0.647603	1
P01111	1	1.00441	1.13007	1.04248	0.58283	0.552534	0.542677	0.368176	1	1.01475	0.985367	0.976068	0.514174	0.558268	0.592792	0.390797	1	0.858455	0.961667	0.850265	0.62876	0.627942	0.478333	0.140331	1	1.08751	1.25931	1.23855	0.803608	0.71345	0.689691	0.564623	1	0.851801	0.897943	0.748458	0.592436	0.468014	0.469389	0.354147	1	0.897576	0.996921	0.78179	0.699922	0.612018	0.685411	0.523356	1
P01112	1	1.04285	1.009	0.807125	0.584506	0.407141	0.417745	0.369574	1	1.07363	0.853721	0.837523	0.474863	0.268944	0.344882	0.223342	1	1.00888	0.930142	0.777476	0.645017	0.560433	0.552046	0.328307	1	1.10174	0	0	0.362483	0	0	0	1	0.811459	1.13134	0.613388	0.466971	0.419538	0.350101	0.321362	1	1.04247	0.926132	0.939379	0.553774	0.419147	0.31335	0.236578	1
P01116-2	1	1.11041	1.10982	0.919419	0.458777	0.367235	0.446709	0.37631	1	1.67068	1.38062	0.604381	0.161159	0.201399	0.239474	0.099999	1	1.16211	0.863577	0.739369	0.517652	0.47051	0.421923	0.299894	1	0.867028	0.574278	0.664305	0.342823	0.311796	0.231938	0.244638	1	0.943687	0.861899	0.561	0.411915	0.307626	0.375442	0.329389	1	0.475445	1.41289	0.23315	0.303262	0.144261	0.213639	0.15115	1
P01137	1	0.849118	0.923091	0.751482	0.519778	0.306947	0.258419	0.260888	1	0.93604	0.94439	0.837624	0.367468	0.224613	0.218243	0.227351	1	1.03425	1.13314	0.695661	0.586821	0.480445	0.446024	0.27438	1	0.203073	0.849644	0.815494	0.565259	0.256417	0.176416	0.101878	1	1.12512	0.935129	0.939765	0.474966	0.371735	0.275159	0.267966	1	0.886102	0.654948	0.413679	0.31696	0.176983	0.169109	0.135583	1
P01591	NA	NA	NA	NA	NA	NA	NA	NA	1	0.0535974	0.126367	0.434749	0.0302841	0.0234469	0.0381483	0.0147066	1	9.29414	1.80429	0.995509	0.392711	0.118501	0.290089	0.403545	NA	NA	NA	NA	NA	NA	NA	NA	NA	NA	NA	NA	NA	NA	NA	NA	1	3.03107	1.18056	2.26241	0.546402	0.413451	0.316033	2.37739	1
P01730	1	1.13046	1.2617	0.932387	0.321143	0.193112	0.239169	0.269499	1	0.881946	0.856902	0.644518	0.238991	0.232157	0.147293	0.0861039	1	0.946694	2.15143	0.42707	0.472309	0.171037	0.347802	0.385634	1	0.898364	0.867402	0.853862	0.394009	0.21833	0.254834	0.338878	1	0.921708	1.07872	0.690072	0.35673	0.203164	0.211954	0.229849	1	0.849362	0.914222	0.695201	0.307049	0.164413	0.0856754	0.0906645	1
P01834	NA	NA	NA	NA	NA	NA	NA	NA	NA	NA	NA	NA	NA	NA	NA	NA	NA	NA	NA	NA	NA	NA	NA	NA	1	0.34604	0.153155	0.158044	0.103827	0.0562377	0.00812777	0.0248677	NA	NA	NA	NA	NA	NA	NA	NA	NA	NA	NA	NA	NA	NA	NA	NA	NA
P01876	1	1.46405	0.888876	0.593491	0.159291	0.102556	0.0652145	0.0729089	1	1.49237	0.512799	1.49318	0.193746	0.128059	0.11737	0.0725091	1	5.47662	1.69742	0.881106	0.434428	0.163832	0.385333	0.389603	1	2.12878	0.466717	0.481893	0.53546	0.352848	0.0505594	0.0804842	1	0.982572	1.35362	0.602754	0.234209	0.305214	0.0718315	0.0636836	1	1.07241	0.577566	0.451102	0.165514	0.136186	0.0764244	0.0936084	1
P01889	1	1.04381	0.89946	0.725686	0.647656	0.440149	0.413634	0.37687	1	1.13148	1.16289	0.895326	0.322182	0.276308	0.365369	0.359635	1	1.16715	2.13789	0.602007	1.1731	0.77446	1.41547	1.08358	1	0.940913	0.712718	0.98023	0.583665	0.202032	0.280548	0.254815	1	0.990683	1.03746	0.744798	0.596228	0.42819	0.412744	0.361316	1	0.97071	0.866954	0.792294	0.337055	0.264226	0.348165	0.296882	1
P01903	1	1.27379	1.09448	0.850896	0.303893	0.44617	0.530243	0.651377	1	0.8823	0.984054	0.960601	0.515403	0.230317	0.540988	0.20531	1	0.999907	0.970551	0.71036	0.44992	0.311685	0.469652	0.0949436	1	1.19896	1.16914	0.968261	0.550143	0.376878	0.527802	0.632479	1	0.796238	0.899645	0.361185	0.399758	0.288448	0.360587	0.502779	1	0.906516	0.843943	0.697623	0.302819	0.195192	0.327257	0.339454	1
P01911	1	1.25184	1.13507	0.955468	0.629575	0.327977	0.459353	0.502092	1	1.08443	0.975769	0.903612	0.437301	0.266056	0.458387	0.603739	1	1.04842	1.22249	0.944436	0.644387	0.429515	0.671491	0.734773	1	1.11396	1.13403	0.948866	0.545433	0.33927	0.500543	0.576273	1	1.04537	1.01276	0.845843	0.434426	0.295542	0.30591	0.455245	1	0.972519	0.856036	0.818905	0.424324	0.317061	0.460038	0.575378	1
P02458-3	1	0.956931	1.08868	0.872236	0.470454	0.307094	0.290647	0.127291	1	1.30754	1.30983	1.13289	0.660651	0.453977	0.486725	0.213678	1	1.27339	1.62688	1.02065	0.67557	0.501164	0.64913	0.268239	1	1.10623	1.32187	1.50597	0.882222	0.750888	0.727	0.418341	1	0.863549	0.996655	0.772086	0.519877	0.306897	0.219677	0.106069	1	0.987255	0.940836	0.715457	0.509836	0.341543	0.346609	0.124869	1
P02545	1	1.05519	1.10407	2.43576	2.2385	0.514601	0.203796	0.138434	1	1.00072	1.08389	2.09372	1.52677	0.301296	0.180492	0.119486	1	1.01007	1.37027	2.39234	1.9472	0.308541	0.230665	0.0989092	1	0.74056	0.820946	1.51604	1.45946	0.367714	0.15319	0.114376	1	1.06965	1.27851	2.41645	2.49853	0.616584	0.180897	0.167781	1	1.04184	1.16543	2.25528	1.67151	0.47456	0.187385	0.143412	1
P02545-2	NA	NA	NA	NA	NA	NA	NA	NA	NA	NA	NA	NA	NA	NA	NA	NA	1	0.803994	1.28708	2.19959	0.909879	0.224057	0.165425	0	NA	NA	NA	NA	NA	NA	NA	NA	NA	NA	NA	NA	NA	NA	NA	NA	NA	NA	NA	NA	NA	NA	NA	NA	1
P02656	NA	NA	NA	NA	NA	NA	NA	NA	NA	NA	NA	NA	NA	NA	NA	NA	1	1.73897	1.69899	1.12345	0.305745	0.257872	0.292273	0.334267	NA	NA	NA	NA	NA	NA	NA	NA	NA	NA	NA	NA	NA	NA	NA	NA	NA	NA	NA	NA	NA	NA	NA	NA	1
P02686-2	1	1.85927	1.22051	1.80615	0.792414	0.621403	1.12624	1.88133	1	1.38761	0.561072	1.04506	0.366387	0.37063	0.451082	0.682693	1	1.03651	0.887568	0.76956	0.529508	0.331761	0.642329	0.496112	1	1.01379	1.21425	0.679507	0.557519	0.366343	0.400715	0.628479	1	1.212	1.31086	0.97033	0.439524	0.338972	0.450577	0.616285	1	1.01153	0.687813	0.807216	0.34023	0.250672	0.254664	0.360044	1
P02750	1	0.991587	1.05678	0.620378	0.293871	0.113178	0.0817825	0.0743686	NA	NA	NA	NA	NA	NA	NA	NA	1	0.861316	0.745351	0.427547	0.330941	0.237934	0.196442	0.297481	1	0.838198	1.58996	0.732399	0.334947	0.122748	0.248275	0.231955	1	0.89573	1.46119	1.00555	0.198618	0.147147	0.0459509	0.117915	NA	NA	NA	NA	NA	NA	NA	NA	1
P02786	1	1.06356	1.04926	0.669124	0.185183	0.0988797	0.069367	0.0688137	1	1.01787	0.896941	0.62708	0.171738	0.0734203	0.077399	0.0619938	1	1.02089	0.941081	0.574369	0.244204	0.0800968	0.103645	0.0461848	1	1.04132	1.05032	0.699607	0.204875	0.103377	0.0679613	0.0976947	1	1.00365	0.929442	0.618179	0.173377	0.10302	0.0581446	0.0605431	1	0.975477	0.775435	0.599585	0.165576	0.109413	0.072599	0.0526949	1
P02788-2	1	1.67906	1.06494	1.7834	0.356091	0.533797	0.16519	0.374295	1	0.502253	0.441133	3.99198	0.160818	0.205433	0.352533	0	1	4.20403	0.609584	1.08272	0.495247	0.190459	0.552366	0.274716	1	2.17013	0.840882	0.791051	0.796357	0.454062	0.0664718	0.109687	1	0.879206	1.31586	0.700719	0.244588	0.159203	0.0949408	0.11478	1	1.36923	0.853565	0.593969	0.199728	0.11433	0.0801832	0.147122	1
P02792	1	1.11418	1.25485	0.905355	0.592152	0.564412	0.828352	0.929529	1	1.10002	1.10473	0.988408	0.563148	0.564818	0.746344	0.996201	1	0.766944	0.786708	0.698088	0.564161	0.507505	0.543319	0.706852	1	1.06665	1.03539	1.13387	0.735028	0.857803	0.945236	0.869893	1	1.16159	1.07189	1.01287	0.597522	0.558575	0.679709	0.683478	1	1.30878	1.12761	1.19376	0.679671	0.513364	0.749414	0.906268	1
P02794	1	1.16579	1.27109	0.911922	0.50984	0.538101	0.811729	0.868168	1	1.28032	1.00779	1.17259	0.58283	0.551629	0.475783	0.757914	1	0.835347	0.779613	0.708294	0.565613	0.49381	0.528919	0.653574	1	1.05788	1.09019	1.07109	0.626501	0.750228	0.754942	0.756634	1	1.28044	1.10906	0.956664	0.533958	0.491209	0.694449	0.640709	1	1.45815	1.00274	1.12616	0.497625	0.355923	0.342066	0.447831	1
P04040	1	1.03208	0.948586	1.10429	0.812747	0.782431	1.00368	1.06532	1	0.876057	1.01889	0.965729	0.69321	0.662071	0.929224	1.01997	1	0.7774	0.824692	0.814942	0.628106	0.679355	0.766792	0.743226	1	0.96311	1.02209	1.15008	0.830113	0.748466	1.05355	1.14586	1	0.97222	0.77802	0.87749	0.769676	0.733623	0.939221	0.953001	1	0.918229	0.986448	0.984891	0.841517	0.754096	1.35134	1.40198	1
P04049	1	1.00184	0.876398	0.549716	0.218904	0.112602	0.0743034	0.0387654	1	0.870372	0.737617	0.389058	0.124296	0.0596229	0.0669882	0.0253602	1	1.00677	0.804146	0.384754	0.163662	0.101023	0.110406	0.0677209	1	0.798583	0.799748	0.367504	0.186069	0.130021	0.0611967	0.0339121	1	1.02255	0.688298	0.336651	0.0742718	0.0371008	0.0255953	0.0146341	1	0.938696	0.619747	0.281427	0.0436847	0.0161291	0.00595532	0.00822103	1
P04062-4	1	0.835331	0.832752	0.637256	0.325771	0.235061	0.177862	0.0794924	1	0.930746	0.938989	0.761258	0.356501	0.213767	0.189337	0.0732844	1	0.841656	0.775514	0.555626	0.27317	0.168998	0.141396	0.0298689	1	0.859335	0.830835	0.589202	0.326412	0.224696	0.178329	0.119809	1	1.09251	0.89181	0.645611	0.335728	0.211686	0.184706	0.0957525	1	0.906885	0.796749	0.696234	0.324999	0.240982	0.202834	0.097497	1
P04066	1	0.955855	1.14792	0.912296	0.496731	0.456657	0.520076	0.369628	1	0.858462	0.926867	0.86363	0.550522	0.410997	0.479106	0.214331	1	0.75669	0.804081	0.76307	0.47884	0.450131	0.375446	0.0629846	1	0.976165	1.09447	0.891321	0.601118	0.459085	0.426729	0.305874	1	0.848362	0.901872	0.802685	0.594748	0.460175	0.559479	0.381371	1	0.895273	0.852335	0.858955	0.512009	0.421723	0.452664	0.248627	1
P04075	1	1.03378	0.992932	1.1237	0.861019	0.928539	1.11889	1.13545	1	0.928766	0.981315	1.11167	0.931852	0.963963	1.1054	1.04423	1	0.764598	0.850991	0.871316	0.707931	0.796633	0.814162	0.607321	1	1.04485	1.08777	1.26337	0.977269	0.913497	1.23934	1.15276	1	0.840864	0.96853	1.01489	0.943726	0.809993	1.23801	1.08863	1	0.933133	1.02626	1.12494	0.948547	0.915144	1.28809	1.04432	1
P04080	1	1.28337	0.973343	0.561801	0.198263	0.129291	0.0754963	0.0572561	1	2.00907	0.828035	1.97399	0.742086	0.31256	0.177787	0.0611305	1	0.70225	0.77951	0.675711	0.35294	0.159747	0.0725221	0.0500717	1	1.24524	1.14368	1.14694	0.417379	0.272164	0.0933817	0.0942374	1	1.57683	0.696529	0.697804	0.47849	0.160026	0.0845556	0.0350915	1	1.27781	1.07363	0.873908	0.423345	0.146363	0.0571403	0.0268122	1
P04083	1	1.01857	0.947499	0.269002	0.0538241	0.0149335	0.0155103	0.0135256	1	0.920287	0.873977	0.246274	0.0545489	0.0231076	0.0234362	0.0240666	1	0.78458	0.6287	0.138729	0.042065	0.018338	0.0214125	0.0294275	1	0.982301	0.909836	0.280816	0.0676431	0.0268885	0.032119	0.0416073	1	0.938113	0.955791	0.214431	0.0320761	0.0122866	0.00761807	0.00778543	1	1.00361	0.863643	0.244202	0.0630229	0.0399476	0.0229336	0.0288379	1
P04114	1	1.1012	0.910827	0.824226	0.451777	0.381456	0.390553	0.443718	1	0.904082	0.807511	0.965063	0.508342	0.365014	0.460106	0.439111	NA	NA	NA	NA	NA	NA	NA	NA	NA	NA	NA	NA	NA	NA	NA	NA	1	0.872981	1.00512	0.752352	0.507068	0.32977	0.370805	0.428685	1	0.898115	0.618808	0.708792	0.510257	0.391038	0.344346	0.388208	NA
P04150-9	1	0.914794	0.689195	0.344724	0.131861	0.0808984	0.0564165	0.0941326	1	0.858688	0.783628	0.388282	0.125381	0.0745789	0.0787204	0.108933	1	0.890695	0.652838	0.342325	0.230542	0.161869	0.171846	0.179765	1	1.01443	0.903704	0.444687	0.209759	0.165395	0.135956	0.192226	1	0.896535	0.650857	0.323212	0.128452	0.111154	0.0638523	0.101272	1	0.95854	0.706558	0.352357	0.145975	0.127264	0.0935469	0.148798	1
P04179-4	1	1.0248	1.01129	0.94041	0.684115	0.757661	1.11081	1.84522	1	0.778334	0.854055	0.869068	0.715183	0.832383	0.939158	1.72641	1	0.839788	0.903321	0.793019	0.694707	0.799743	0.81459	1.93368	1	0.879856	1.06834	0.985828	0.831593	0.82006	1.19279	1.60221	1	0.979223	1.16623	1.1213	1.10354	1.10454	1.70806	2.29097	1	1.20239	1.26843	1.25033	1.14878	1.21663	1.57778	2.11214	1
P04181	1	0.974464	0.973008	0.847016	0.368986	0.126827	0.0598514	0.0611212	1	0.934798	0.948756	0.864335	0.375882	0.110263	0.0536435	0.040548	1	1.09462	0.768179	0.653825	0.465872	0.137778	0.0500476	0.0334902	1	0.942443	0.912057	0.843734	0.46415	0.142679	0.0635953	0.0554838	1	0.946876	1.04404	0.908904	0.434849	0.151803	0.0508541	0.0468901	1	0.966128	0.997391	0.822603	0.377887	0.11606	0.0353413	0.0294582	1
P04183	1	1.03789	1.02661	0.843658	0.499027	0.313186	0.481593	0.33951	1	0.871558	0.960979	0.771841	0.339919	0.211011	0.380803	0.262409	1	0.67598	0.736476	0.415024	0.220587	0.110247	0.203216	0.219778	1	0.954433	1.12026	0.991621	0.353244	0.229715	0.33617	0.237518	1	1.00071	1.01289	0.840956	0.488114	0.3273	0.550474	0.299007	1	0.967498	1.08678	0.815409	0.429546	0.305451	0.513268	0.314554	1
P04233-3	1	1.05822	1.03602	0.516593	0.134773	0.0758963	0.0511089	0.139781	NA	NA	NA	NA	NA	NA	NA	NA	1	0.792774	1.10588	0.738637	0.36948	0.190988	0.0935704	0.132957	1	0.822006	0.797791	0.512262	0.222756	0.123013	0.0696081	0.0656604	1	0.817416	1.07531	0.429548	0.237972	0.162924	0.105324	0.108798	NA	NA	NA	NA	NA	NA	NA	NA	1
P04259	1	1.7098	1.04939	9.34609	0.722846	0.764486	0.239136	0.216955	1	1.80332	1.49499	14.8214	0.721205	1.01461	0.45966	0.256244	1	1.62089	2.40094	0.685319	0.431499	0.261788	1.30474	0.293885	1	0.198561	0.259672	0.152519	0.144055	0.0777945	0.0449454	1.0379	1	0.859936	0.990389	0.452252	0.334082	0.383746	0.0979002	0.121285	1	0.768171	0.406509	0.357253	0.248681	0.116733	0.116771	0.202133	1
P04264	1	1.36347	1.01583	1.76721	0.451833	0.844946	0.444664	0.402769	1	1.28865	0.852531	3.66876	0.551231	0.634901	0.778343	0.410694	1	1.90715	2.63166	1.07604	0.511729	0.378163	1.13368	0.859703	1	0.148563	0.190292	0.174459	0.061015	0.0534873	0.0360545	0.152933	1	0.415487	0.982648	0.370911	0.30145	0.372881	0.130448	0.101378	1	1.23113	0.784331	0.77179	0.296704	0.251994	0.328505	0.234485	1
P04279-2	NA	NA	NA	NA	NA	NA	NA	NA	1	0.911794	0.632613	0.92109	0.187698	0.240112	0.170089	0.137405	NA	NA	NA	NA	NA	NA	NA	NA	NA	NA	NA	NA	NA	NA	NA	NA	NA	NA	NA	NA	NA	NA	NA	NA	1	0.234726	0.146901	0.139704	0.102275	0.0592634	0.127707	0.0584834	NA
P04350	1	1.31911	1.02923	0.617866	0.415803	0.122429	0.100206	0	1	0.967761	0.849885	0.763109	0.261879	0.0665638	0.0862056	0.0158011	NA	NA	NA	NA	NA	NA	NA	NA	1	1.37149	1.04187	0.723591	0.45329	0.248472	0.111563	0.0269693	1	1.10263	1.18977	0.690621	0.472903	0.220906	0	0	1	0.967168	0.765807	0.499443	0.240212	0.169014	0.0751927	0.00592378	NA
P04406	1	1.08947	1.11392	1.10683	0.916269	0.906019	1.08004	0.85007	1	0.897793	1.00059	1.05854	0.824966	0.851384	1.02766	0.577135	1	0.78284	0.856846	0.90132	0.747209	0.770627	0.78562	0.321777	1	0.962486	1.05644	1.17811	0.93122	0.748923	1.11051	0.838901	1	0.878623	1.00917	1.05049	0.849061	0.706589	1.02156	0.775992	1	0.889382	1.00942	0.996737	0.836044	0.81459	1.03588	0.746499	1
P04424	1	1.02555	1.08693	1.02752	0.644955	0.421526	0.111611	0.0394441	1	0.922624	1.00419	1.01137	0.591723	0.368574	0.123266	0.0718534	1	0.835869	0.939017	0.847298	0.584917	0.414085	0.114027	0.0322082	1	1.09116	1.14814	1.1771	0.736988	0.481061	0.135046	0.0504523	1	0.883494	1.11073	0.918579	0.659485	0.416404	0.122184	0.0263654	1	0.952235	0.939405	0.959	0.573615	0.412855	0.128267	0.0190126	1
P04439	1	1.11208	1.27259	1.07182	0.52802	0.359671	0.560201	0.595255	1	1.0458	0.974434	0.748046	0.36876	0.221009	0.365214	0.325821	1	1.01523	0.872227	0.77154	0.510548	0.422071	0.599143	0.6747	1	1.04706	0.902695	0.784054	0.505297	0.294485	0.391553	0.421617	1	1.03003	0.977568	0.739225	0.409976	0.360588	0.462508	0.511687	1	1.08385	0.854873	0.80223	0.347125	0.312165	0.355425	0.285743	1
P04632	1	1.07488	1.17483	1.04939	0.670984	0.478523	0.278595	0.151953	1	0.874642	1.03182	0.984618	0.627873	0.402178	0.253094	0.0862469	1	0.77536	0.913984	0.80299	0.5341	0.404142	0.242391	0.0494622	1	1.06816	1.119	1.13605	0.633045	0.478086	0.21223	0.136942	1	0.963953	1.10569	1.10408	0.743007	0.492458	0.305462	0.153757	1	1.00913	1.05959	1.0925	0.704765	0.478848	0.269995	0.117016	1
P04792	1	0.925882	0.667282	0.341049	0.104816	0.0441993	0.0518132	0.153392	1	1.10923	0.626472	0.328828	0.0800251	0.0319817	0.0459133	0.160246	1	0.941083	0.600445	0.335821	0.133151	0.0489111	0.0814663	0.347074	1	0.97088	0.650637	0.349214	0.100958	0.0493517	0.0779019	0.277697	1	1.17417	0.648625	0.36095	0.119115	0.0736112	0.0586794	0.200139	1	0.906744	0.522436	0.273829	0.0820312	0.053039	0.0504766	0.157863	1
P04818	1	1.13685	0.85604	0.434004	0.144932	0.084909	0.0752275	0.0594906	1	0.877861	0.717297	0.29246	0.0917341	0.0429153	0.030862	0.0231928	1	0.794588	0.498189	0.227452	0.0762369	0.0300029	0.0224298	0.0142466	1	0.990093	0.839787	0.442168	0.152473	0.0728941	0.0682901	0.0751595	1	0.923008	0.771853	0.463793	0.129702	0.0731308	0.0447836	0.0512902	1	0.979022	0.703663	0.383009	0.0991965	0.0648465	0.0291781	0.0305027	1
P04839	1	0.868575	0.69325	0.366627	0.145598	0.0649763	0.110272	0.0687981	1	1.28926	1.07927	0.349544	0.176713	0.0893721	0.136831	0.0798236	1	1.04055	0.597595	0.426074	0.254857	0.176038	0.233577	0.108888	1	1.23019	0.968937	0.573469	0.272365	0.131345	0.174507	0.124107	1	0.88768	0.753312	0.536076	0.194238	0.156774	0.140988	0.0962639	1	1.11807	1.10613	0.458393	0.36597	0.198392	0.331335	0.185313	1
P04843	1	0.933093	0.592877	0.370424	0.232236	0.0859067	0.0423313	0.0505475	1	0.996794	0.707832	0.386412	0.213514	0.0753014	0.0522601	0.0563927	1	1.05524	0.686658	0.607647	0.326965	0.0742581	0.0936737	0.0532254	1	0.881632	0.609647	0.42456	0.189756	0.0985963	0.0356445	0.0716643	1	1.07707	0.669283	0.463482	0.274705	0.188313	0.0516511	0.0930895	1	1.01192	0.758189	0.509261	0.304114	0.19451	0.0827957	0.112829	1
P04844-2	1	1.06893	0.805978	0.581243	0.300563	0.112142	0.0661897	0.0808717	1	0.835872	0.71665	0.397287	0.285195	0.0555288	0.0498866	0.024404	1	1.13534	0.651544	0.60783	0.33893	0.0554314	0.0806665	0.0623521	1	1.12185	0.712909	0.515056	0.2116	0.12019	0.0256446	0.0665321	1	1.2295	0.911079	0.732897	0.411816	0.195788	0.0810509	0.0990988	1	0.909539	0.593514	0.385897	0.3012	0.131366	0.0569467	0.0609519	1
P04899	1	1.19097	1.12075	1.01281	0.338373	0.0855468	0.102474	0.15648	1	1.05547	1.04645	0.85478	0.248616	0.0650391	0.1082	0.105118	1	0.982679	0.966282	0.783522	0.324735	0.0737971	0.109763	0.121665	1	1.20561	1.28413	1.12332	0.368929	0.103633	0.120592	0.14537	1	1.08144	1.13801	1.05932	0.318576	0.085192	0.0569498	0.111988	1	1.05643	1.01522	1.07611	0.285049	0.075246	0.0743377	0.0890096	1
P04920-2	1	1.19465	1.1089	1.18967	0.397596	0.182118	0.163857	0.212218	1	0.945739	1.31321	0.980528	0.395698	0.150004	0.199334	0.155704	1	0.770161	0.830483	0.402082	0.33309	0.110402	0.105856	0.0467808	1	0.965181	1.40649	1.0555	0.420603	0.243026	0.153268	0.1279	1	1.0842	1.24102	0.884315	0.577288	0.237637	0.201021	0.23601	1	1.08898	1.19504	0.956328	0.418138	0.21885	0.170402	0.160726	1
P04921-2	NA	NA	NA	NA	NA	NA	NA	NA	NA	NA	NA	NA	NA	NA	NA	NA	NA	NA	NA	NA	NA	NA	NA	NA	1	0.870367	1.5106	0.889962	0	0.256914	0	0	NA	NA	NA	NA	NA	NA	NA	NA	NA	NA	NA	NA	NA	NA	NA	NA	NA
P05023-4	1	1.27597	1.28764	1.15424	0.776784	0.486164	0.507981	0.445783	1	0.947955	1.10366	0.832226	0.521652	0.350893	0.418441	0.324438	1	1.012	1.0531	0.984654	0.797003	0.656136	0.667841	0.400213	1	1.32588	1.41942	1.33859	0.986039	0.554616	0.560363	0.51436	1	1.00427	1.0645	0.994139	0.575847	0.490367	0.443611	0.319755	1	0.994368	0.932923	0.966647	0.532463	0.432394	0.469199	0.282231	1
P05067-7	1	0.785695	0.940737	1.17964	0.638241	0.330451	0.544185	0.397334	1	0.825695	0.918702	0.930053	0.401287	0.2967	0.303661	0.544457	1	0.922993	0.941564	0.65921	0.454614	0.287137	0.249559	0.184441	1	1.05003	0.953428	0.846184	0.904503	0.405121	0.262977	0.290238	1	1.04398	0.817043	0.808762	0.537241	0.369179	0.202951	0.206313	1	1.0343	1.02748	0.713296	0.552818	0.362412	0.278811	0.261702	1
P05089-2	1	1.0227	0.991361	0.866447	0.251591	0.155362	0.132096	0.125668	1	0.954444	0.648138	1.66711	0.0923285	0.110282	0.0868044	0.0633514	1	1.95268	1.8397	0	0.350662	0.153951	0.856107	0.465487	1	0.567076	0.598696	0.376427	0.123957	0.0746691	0.0494312	0.169944	1	1.05819	0.751375	0.449812	0.215058	0.135111	0.0497721	0.0836821	1	1.09228	0.905298	1.05701	0.233538	0.180199	0.238305	0.0779726	1
P05091	1	0.862534	0.925132	0.754739	0.507438	0.139693	0.0331611	0.0222144	1	0.866933	0.949153	0.728461	0.469867	0.0966055	0.0327535	0.0170345	1	0.758274	0.713027	0.637495	0.47532	0.0962479	0.0345071	0.0308153	1	0.864303	0.900267	0.785808	0.577297	0.150886	0.0329095	0.0275305	1	0.860849	0.945914	0.815342	0.544315	0.13715	0.0202214	0.0127884	1	0.947685	0.977436	0.864615	0.54085	0.121552	0.0169837	0.00722744	1
P05107	1	1.14705	1.08812	0.904658	0.517648	0.311417	0.436437	0.567265	1	0.970233	0.953817	0.703464	0.384708	0.253446	0.401086	0.416525	1	1.05942	0.904265	0.734712	0.501772	0.33712	0.505504	0.551235	1	1.06598	1.07128	0.964535	0.56009	0.350785	0.428696	0.553162	1	1.0516	1.00907	0.844033	0.481438	0.393666	0.441785	0.605742	1	1.09168	0.88826	0.988076	0.498401	0.386797	0.496612	0.577253	1
P05109	1	1.28887	1.14903	0.926143	0.358926	0.299256	0.168823	0.174586	1	1.15531	0.814988	1.48466	0.4031	0.264656	0.142098	0.090952	1	0.821926	0.677775	0.478022	0.270263	0.135905	0.0767174	0.0406975	1	0.722394	0.733218	0.664347	0.32688	0.274808	0.106116	0.0790628	1	1.28171	1.31623	1.07344	0.40889	0.257186	0.15895	0.100165	1	1.65395	1.12456	1.16947	0.413473	0.145749	0.0810371	0.0567553	1
P05114	1	1.06223	0.839198	0.985051	0.613269	0.638043	0.335948	0.365292	1	1.15248	0.868633	1.13163	0.723806	1.3778	0.523743	1.17296	1	1.24495	1.21603	1.21093	1.31786	1.85473	0.915317	2.19891	1	0.775699	0.810731	0.817738	0.723825	0.753036	0.548063	0.868987	1	0.99795	0.859091	0.95649	0.569836	0.542526	0.363872	0.328188	1	1.02329	0.8881	0.880212	0.599331	0.63585	0.494328	0.643143	1
P05141	1	0.925317	0.800535	0.568932	0.398559	0.277181	0.311079	0.279223	1	0.761344	0.913655	0.690265	0.37097	0.189079	0.272479	0.214886	1	1.01152	1.08077	1.14433	0.873048	0.376009	0.612902	0.433646	1	0.838946	0.789658	0.951772	0.556043	0.376367	0.484073	0.468123	1	0.904496	0.656658	0.764845	0.400088	0.373078	0.346258	0.369547	1	0.968483	0.873847	0.981506	0.477635	0.421779	0.391371	0.379966	1
P05161	1	0.874106	0.771931	0.403187	0.0690843	0.0199921	0.0160066	0.0111242	1	1.08488	1.09821	0.386408	0.0837078	0.0261146	0.0197556	0.0168842	1	0.830707	0.621076	0.215488	0.0816395	0.0402026	0.0459776	0.0378574	1	1.23531	1.25018	0.533357	0.0935737	0.0477113	0.0399941	0.0321556	1	1.0309	0.701572	0.264435	0.0409933	0.0158438	0.0056659	0.00505605	1	0.874415	1.13096	0.359819	0.0809759	0.0224471	0.00985989	0.012425	1
P05164-2	1	1.80727	1.05891	1.38063	0.323119	0.323706	0.183237	0.349067	NA	NA	NA	NA	NA	NA	NA	NA	NA	NA	NA	NA	NA	NA	NA	NA	NA	NA	NA	NA	NA	NA	NA	NA	1	1.31863	0.878982	1.08205	0.0940606	0.0493257	0.0275277	0.0402884	NA	NA	NA	NA	NA	NA	NA	NA	NA
P05165	1	0.793888	0.774411	0.598477	0.377503	0.18421	0.0371338	0.0380299	1	1.02959	0.946201	0.858465	0.510775	0.178084	0.0661962	0.0418859	1	0.960519	0.757558	0.651111	0.455691	0.145984	0.0438848	0.0332828	1	0.809395	0.849708	0.733508	0.419572	0.205807	0.0413764	0.0407284	1	0.783063	0.891323	0.605063	0.527096	0.234524	0.0330848	0.0231601	1	1.02263	0.983048	0.89535	0.555367	0.20551	0.0537563	0.039155	1
P05166	1	0.994573	0.735889	0.5728	0.470339	0.420448	0.0906574	0.0638985	1	0.866147	0.793861	0.802851	0.574915	0.425904	0.118371	0.0602416	1	0.932793	0.944611	0.716825	0.740035	0.585822	0.105899	0.0670231	1	0.839464	0.977667	0.741438	0.404873	0.33641	0.0814558	0.0791925	1	0.816306	0.874121	0.826511	0.617474	0.581201	0.138887	0.0924615	1	0.860837	0.784148	0.714534	0.578831	0.480024	0.117314	0.0441624	1
P05198	1	1.01627	1.00286	0.906418	0.594516	0.295021	0.0567036	0.0531123	1	0.898095	0.97586	0.789093	0.530181	0.183517	0.0579792	0.0409349	1	1.02212	1.04296	0.887803	0.748176	0.260044	0.0708461	0.0523924	1	1.00913	1.0793	0.861323	0.693064	0.348193	0.0797751	0.0757545	1	0.949168	1.07787	0.829187	0.625522	0.312475	0.0465897	0.0586474	1	0.990165	0.989397	0.807878	0.633254	0.246402	0.0483865	0.0553251	1
P05204	1	0.787674	0.885335	0.711113	0.623744	0.649576	0.683158	0.750169	1	1.33068	0.89842	1.29228	1.04788	2.97076	0.84533	2.56924	1	1.07222	0.857301	1.50404	1.61575	3.19968	1.60289	4.33457	1	0.865723	0.948852	1.13924	1.10632	1.26092	1.2078	1.65089	1	0.717814	0.72496	0.604957	0.553648	0.554524	0.596346	0.73745	1	1.05953	0.773639	0.800458	0.784294	1.00137	0.815705	1.29072	1
P05362	1	1.22312	2.33921	0.207711	0.0951365	0	0.109935	0.0519829	NA	NA	NA	NA	NA	NA	NA	NA	1	0.67124	0.64075	0.437536	0.208649	0.184991	0.29492	0.290704	NA	NA	NA	NA	NA	NA	NA	NA	1	1.34677	1.8789	1.26117	0.172774	0.123431	0	0.155059	NA	NA	NA	NA	NA	NA	NA	NA	1
P05386	1	0.950106	0.891158	0.503323	0.670144	0.52397	0.435465	0.103101	1	0.794657	0.695145	0.653187	0.826262	0.528284	0.412729	0.101165	1	1.29713	0.853298	0.327876	0.477466	0.209157	0.104689	0.0111154	NA	NA	NA	NA	NA	NA	NA	NA	1	1.16426	1.22089	0.709893	0.806115	0.63556	0.457732	0.0851831	1	1.48623	1.03386	0.715244	0.896128	0.476003	0.328892	0.0546495	1
P05387	1	1.01427	1.21836	0.633635	0.607573	0.659409	0.541699	0.319988	1	1.26551	0.85455	0.779898	0.910589	0.67702	0.5613	0.314865	1	1.02406	0.895835	0.525225	0.814745	0.539004	0.438866	0.275077	1	0.864239	0.930333	0.53195	0.691951	0.956768	0.395574	0.2172	1	1.22496	1.34659	0.80271	0.652708	0.765286	0.65044	0.327498	1	1.03199	0.756963	0.579001	0.728676	0.428273	0.361049	0.174073	1
P05388	1	1.31143	1.07385	1.06759	2.59877	2.47131	1.63496	0.160449	1	0.991191	0.997281	0.801813	1.85141	1.70197	1.18985	0.114277	1	1.17574	1.00921	0.975229	1.50772	1.51542	0.923388	0.0899154	1	1.22236	1.16797	0.994312	2.01573	2.7867	1.1872	0.221013	1	0.930774	0.970484	0.745086	1.61957	1.55583	1.0321	0.0517362	1	0.948205	1.07007	0.750009	1.6758	1.79722	1.44921	0.0534164	1
P05455	1	0.960015	0.932222	0.707138	0.218346	0.067988	0.0453401	0.0485493	1	1.04152	0.912359	0.677105	0.174403	0.0642399	0.0417903	0.0401803	1	0.774581	0.725225	0.456792	0.158294	0.0527872	0.0519529	0.0450016	1	1.06567	0.942609	0.781886	0.236054	0.0806649	0.0530274	0.0624779	1	1.00752	0.980399	0.734231	0.231974	0.0872966	0.0466456	0.0513727	1	0.928291	0.864514	0.638699	0.173103	0.0684787	0.040541	0.0407253	1
P05556	1	1.11517	1.18094	1.09973	0.65052	0.407063	0.564713	0.643168	1	1.0624	1.23345	0.959258	0.576932	0.39209	0.731507	0.744168	1	0.862558	0.930462	0.648088	0.530086	0.380103	0.600422	0.806371	1	1.00138	1.10051	1.09391	0.600204	0.394362	0.623894	0.740847	1	0.895146	1.01251	0.930207	0.538302	0.380025	0.451789	0.584381	1	0.967451	0.960282	1.00155	0.515765	0.449562	0.643737	0.740255	1
P05771-2	1	1.10543	0.83724	0.680374	0.0687818	0.0280387	0.0195495	0.0202599	1	1.03448	0.971248	0.522859	0.0639256	0.0238745	0.0237883	0.0175787	1	1.12879	0.984498	0.429321	0.0954996	0.0234214	0.028784	0.0194798	1	1.07883	0.881942	0.691162	0.0738039	0.0343915	0.0200653	0.0312154	1	0.943441	0.99794	0.503141	0.0574199	0.0176863	0.00691937	0.0101598	1	0.997812	0.957415	0.500141	0.0573005	0.024948	0.00922612	0.00812995	1
P05976-2	NA	NA	NA	NA	NA	NA	NA	NA	1	1.11837	0.737933	0.613587	0.12119	0.0474574	0.0415012	0.0362342	1	1.06771	0.864467	0.742992	0.271811	0.0616587	0.050478	0.0506526	1	1.27878	1.58908	0.921294	0.257918	0.149844	0.0704588	0.054075	NA	NA	NA	NA	NA	NA	NA	NA	1	1.36635	0.890154	0.48916	0.117313	0.041135	0.0217914	0.0296613	1
P06132	1	1.03422	1.01769	0.955974	0.642802	0.521502	0.544432	0.489563	1	0.962888	1.01178	0.88167	0.571584	0.407138	0.476786	0.411664	1	0.78842	0.827712	0.736669	0.532254	0.502802	0.488447	0.367612	1	1.11426	1.17275	1.23185	0.748379	0.578539	0.640111	0.601229	1	0.901181	0.928451	0.878801	0.600142	0.479679	0.539508	0.472048	1	0.97704	0.998821	0.91406	0.624761	0.460966	0.54863	0.47769	1
P06213-2	1	1.1925	0.846343	0.587116	0.238177	0.200077	0.296812	0.175434	1	0.802443	0.856658	0.386681	0.150239	0.180831	0.264758	0.192641	1	0.848718	0.730273	0.504746	0.346451	0.329471	0.674611	0.15984	NA	NA	NA	NA	NA	NA	NA	NA	1	1.17826	1.0578	0.726732	0.278608	0.227985	0.312448	0.199841	1	1.09509	0.803907	0.592058	0.295778	0.239282	0.248805	0.148559	1
P06280	1	0.928277	0.919026	0.796748	0.480807	0.371027	0.418075	0.233951	1	0.917523	0.914518	0.776416	0.505833	0.419716	0.407413	0.15467	1	0.814236	0.873637	0.793345	0.577388	0.499841	0.362498	0.125122	1	0.865219	0.909253	0.967161	0.619637	0.461482	0.473102	0.26099	1	0.821392	0.809889	0.774723	0.54659	0.403526	0.464233	0.243751	1	0.896573	0.800069	0.814461	0.531733	0.429832	0.437692	0.174295	1
P06396-2	1	0.962175	1.08112	1.04552	0.442928	0.102958	0.0368748	0.0330892	1	0.934369	1.06612	0.988347	0.3962	0.083776	0.0492725	0.0432075	1	0.916823	0.956976	0.936732	0.440709	0.0789175	0.0322167	0.0325431	1	1.06388	1.15957	1.24634	0.49276	0.117131	0.043442	0.0393635	1	0.973325	1.07778	1.1054	0.474784	0.111512	0.0269877	0.0322384	1	1.03315	1.10796	1.1445	0.452254	0.104214	0.0427148	0.0428777	1
P06400	1	1.0472	1.10238	0.894894	0.353341	0.163138	0.0510642	0.0477813	1	0.945071	1.01514	0.807241	0.316433	0.117975	0.0519372	0.0581416	1	1.09106	0.980425	0.612365	0.352091	0.148865	0.0651476	0.0532945	1	1.1244	1.05303	0.867234	0.355719	0.139424	0.0687182	0.0634065	1	1.0146	1.16785	0.892193	0.403423	0.169404	0.0373332	0.036801	1	0.981836	1.04702	0.819779	0.348308	0.141016	0.0530042	0.0482299	1
P06454-2	1	0.77956	0.912445	0.625734	0.310738	0.3124	0.263595	0.286709	1	0.988995	0.804624	1.0132	0.348696	0.375185	0.292931	0.346808	1	0.803736	0.933038	0.774447	0.710801	0.445513	0.585253	0.648637	1	0.926482	1.05522	1.08337	0.743138	0.493825	0.551084	0.640842	1	1.13432	1.1605	1.09309	0.398941	0.346027	0.332788	0.493061	1	1.14993	0.678705	0.899586	0.438538	0.28598	0.297979	0.227961	1
P06493	1	0.896209	0.735013	0.352952	0.147755	0.0768809	0.0474017	0.0372778	1	0.897228	0.732329	0.324647	0.129634	0.0560794	0.0554485	0.0369112	1	0.86639	0.584157	0.272657	0.152877	0.0645838	0.0590994	0.039874	1	1.00992	0.86399	0.388658	0.175002	0.0992592	0.0624024	0.0509453	1	0.897744	0.710315	0.323811	0.1469	0.0858099	0.0465539	0.0331178	1	0.900024	0.699868	0.347837	0.139836	0.0943676	0.0541472	0.0371372	1
P06576	1	0.810446	0.839574	0.743435	0.778224	0.873134	1.1845	1.74082	1	0.896467	0.971353	0.819596	0.703088	0.717508	0.919415	1.22245	1	0.857717	0.781456	0.915468	0.904628	0.980651	0.989162	1.29391	1	0.891928	0.940389	0.886333	0.800107	0.903557	1.14528	1.57077	1	0.841486	0.734357	0.739574	0.772061	0.926931	1.16334	1.90276	1	0.922377	0.805506	0.802712	0.679502	0.803188	0.980619	1.49498	1
P06702	1	1.18857	1.11598	1.57391	0.387082	0.728405	0.210513	0.520877	1	1.13876	0.753225	1.19352	0.303863	0.227692	0.149846	0.0766274	1	0.755787	0.744266	0.720407	0.320255	0.160616	0.102154	0.0183801	1	0.898438	0.767447	0.830521	0.319186	0.407653	0.135282	0.075372	1	1.07665	1.02812	0.858048	0.15645	0.0804945	0.0400831	0.0238461	1	1.35127	0.889122	0.94463	0.389504	0.160244	0.0984526	0.0546262	1
P06703	1	1.37146	1.48551	0.965311	0.491298	0.449104	0.563682	0.594835	1	1.41539	0.932163	1.63305	0.639866	0.59003	0.442685	0.592168	1	0.903635	0.655621	0.544834	0.430374	0.323632	0.288951	0.290041	1	0.893234	0.978339	1.05162	0.619495	0.954691	0.530743	0.395508	1	1.23852	1.35945	1.25256	0.439313	0.51443	0.589756	0.376419	1	1.79233	1.10005	1.41407	0.646099	0.22855	0.229083	0.214629	1
P06730	1	1.04534	1.09811	1.04918	0.535301	0.192552	0.0399675	0.0340375	1	0.999049	1.11646	1.02024	0.541606	0.191106	0.058981	0.0389762	1	0.826659	0.896861	0.819623	0.491868	0.214405	0.0304542	0.0241631	1	1.08028	1.12618	1.11026	0.686984	0.302517	0.0364121	0.0311118	1	0.866232	1.07231	0.772704	0.464571	0.147571	0.0188054	0.0210707	1	1.02854	1.09269	1.04763	0.56038	0.256545	0.0931835	0.0729447	1
P06733	1	0.959919	0.948855	1.07916	0.906154	0.654389	0.457047	0.11162	1	0.931657	0.984249	0.981558	0.781376	0.652824	0.440016	0.0956338	1	0.772837	0.847103	0.857015	0.639332	0.590153	0.370665	0.0681279	1	0.976114	1.00859	1.17761	0.905818	0.661059	0.518434	0.147239	1	0.997601	0.925277	1.12393	0.847804	0.702213	0.514174	0.094366	1	0.997103	1.06852	1.16855	0.906126	0.805744	0.62952	0.100422	1
P06733-2	1	1.39144	1.07992	0.980884	0.411079	0.327329	0.296518	0.116833	1	1.02949	1.76064	1.33678	0.438216	0.384403	0.266103	0.12178	1	0.766173	0.947328	0.516232	0.464742	0.476764	0.311444	0.0379171	1	0.863749	0.876743	0.945142	0.655968	0.477263	0.344155	0.147927	1	0.828334	0.881274	0.810926	0.46778	0.337106	0.346527	0.0779939	1	0.939531	1.06256	0.807407	0.393138	0.338039	0.202727	0.0640482	1
P06737-2	1	1.00178	0.979414	0.870377	0.442183	0.277489	0.173649	0.0502511	1	1.03802	1.01545	0.99599	0.506293	0.268781	0.206022	0.0369247	1	0.848193	0.87192	0.717656	0.377077	0.210902	0.133893	0.0290766	1	1.08575	1.11316	1.12886	0.557836	0.336814	0.217797	0.0756058	1	0.92672	0.895174	0.842951	0.52473	0.273266	0.196185	0.0388066	1	0.935052	0.989568	0.892109	0.484875	0.271936	0.21025	0.0296067	1
P06744	1	1.01438	0.995777	1.06622	0.563843	0.297119	0.033126	0.0280263	1	0.945346	1.09821	0.92954	0.487923	0.234567	0.033205	0.0171637	1	0.856047	0.91415	0.853545	0.500384	0.251819	0.0349469	0.0321976	1	0.996285	1.09355	1.13891	0.652621	0.330956	0.0495603	0.0393413	1	0.952058	1.00712	1.05089	0.563497	0.287558	0.0190986	0.0117461	1	0.975586	1.111	1.07931	0.584824	0.295407	0.0169603	0.00695656	1
P06748	1	0.84894	0.839303	0.817305	0.648639	0.690849	0.409753	0.617715	1	1.09199	0.815017	0.787039	0.784081	0.657	0.435734	0.533657	1	1.02765	1.01071	0.918393	0.925299	0.595429	0.490988	0.478186	1	0.812065	0.799009	0.744035	0.836899	0.797083	0.496964	0.661997	1	1.00647	0.94371	1.02767	1.05458	1.07684	0.825998	1.03051	1	0.937052	0.79743	0.970482	0.944622	0.986411	0.634791	0.689817	1
P06748-3	1	1.02136	0.895375	0.868584	0.822862	0.658356	0.613828	0.805633	1	0.698893	0.934908	0.610495	0.615849	0.464793	0.482494	0.550277	1	0.898571	0.95148	0.777789	0.684252	0.75726	0.523718	0.723094	1	1.39498	1.06238	1.20801	0.682549	0.932609	0.825587	0.537344	1	0.891499	0.842204	0.890434	0.860989	0.746888	0.670536	0.897576	1	0.969101	0.866825	0.965012	0.803245	0.741999	0.617814	0.821591	1
P06753	1	0.865065	0.85153	1.02712	0.538885	0.375324	0.328503	0.627488	1	1.22279	0.765685	1.04699	0.644423	0.514939	0.623736	0.710785	1	1.1015	1.20097	0.771658	0.635717	0.503433	0.572184	0.672693	1	1.11154	1.05072	0.939394	0.452746	0.297339	0.345192	0.318354	1	1.03431	0.889431	0.78967	0.37528	0.358079	0.231313	0.292762	1	1.08288	0.88957	0.891803	0.615892	0.455962	0.497133	0.60041	1
P06756-3	1	1.41262	1.5206	0.649289	0.53968	0	0.330941	0.268701	NA	NA	NA	NA	NA	NA	NA	NA	NA	NA	NA	NA	NA	NA	NA	NA	NA	NA	NA	NA	NA	NA	NA	NA	1	0.860075	0.781093	0.996169	0.206367	0.210355	0.16202	0.183089	NA	NA	NA	NA	NA	NA	NA	NA	NA
P06865	1	0.985475	0.921675	0.867237	0.584829	0.440611	0.442093	0.182385	1	0.867818	0.979087	1.00164	0.58341	0.441589	0.428967	0.117457	1	0.811579	0.848354	0.803992	0.578424	0.511466	0.412546	0.0525395	1	0.930202	0.982278	0.988766	0.737684	0.548967	0.526007	0.255986	1	0.772913	0.892292	0.870271	0.663793	0.492577	0.571523	0.247913	1	1.00178	0.94065	1.04543	0.616248	0.554193	0.51093	0.145333	1
P07099	1	1.19434	0.984878	0.62622	0.332577	0.220459	0.208185	0.142976	1	1.05853	0.879538	0.680208	0.305539	0.160511	0.186107	0.143401	1	0.96554	0.689169	0.41427	0.311838	0.162801	0.142482	0.0748644	1	0.899705	0.977254	0.615699	0.333121	0.205083	0.19523	0.210584	1	0.938263	0.96235	0.692543	0.355816	0.23662	0.213534	0.15013	1	1.03374	0.769016	0.626503	0.287563	0.19648	0.169095	0.126697	1
P07108	1	1.71045	1.72125	1.19332	0.559424	0.645891	0.712284	0.627981	1	1.69566	1.17993	1.45916	0.663467	0.67012	0.481434	0.646857	1	0.898483	0.655625	0.698623	0.44894	0.305303	0.230509	0.250127	1	0.776834	0.896242	0.761439	0.403993	0.464455	0.299658	0.227841	1	1.5656	1.21708	1.29063	0.510556	0.505884	0.594226	0.29479	1	2.04569	1.47343	1.72826	0.822008	0.407358	0.406581	0.385875	1
P07195	1	1.01609	1.12423	0.926833	0.615575	0.652085	0.794389	0.756003	1	1.00856	1.04403	1.07547	0.797882	0.752091	0.917415	0.695694	1	0.830689	0.845687	1.1325	0.698218	0.632225	0.726974	0.499705	1	1.00301	1.07578	1.11587	0.877837	0.698992	0.933559	1.04658	1	0.838524	0.969604	0.880614	0.757379	0.586609	0.865778	0.799694	1	0.894082	0.965238	1.09411	0.806429	0.725452	0.900054	0.994848	1
P07203	1	1.08402	1.18418	1.18995	0.786247	0.673164	0.824568	1.14792	1	1.11742	1.37996	1.22614	0.732703	0.791025	0.91136	1.26307	1	0.76685	0.842298	0.810264	0.60582	0.56405	0.651313	1.033	1	0.92811	0.990323	1.04711	0.670399	0.54269	0.727413	0.829858	1	0.992723	0.888536	0.934228	0.666523	0.596104	0.707704	0.896991	1	0.886713	1.05979	0.888394	0.754717	0.642229	1.02406	1.35308	1
P07205	1	0.825494	1.07295	0.887341	0.317513	0.0592935	0.026265	0.0180497	1	0.895707	1.00125	0.959948	0.282795	0.038482	0.0303642	0.0099178	1	0.727212	0.409709	0.369614	0.288238	0	0	0	NA	NA	NA	NA	NA	NA	NA	NA	1	0.829686	1.15533	0.914237	0.345753	0.0496466	0.0176406	0.010709	1	0.943698	0.938851	0.939661	0.300274	0.0409687	0.00634983	0	1
P07237	1	0.982591	1.00063	1.57403	1.2074	0.810833	0.582221	0.567687	1	0.969842	1.09864	1.23044	1.04782	0.735727	0.555979	0.621502	1	0.82369	1.03015	1.06791	0.843438	0.629166	0.476015	0.540336	1	0.81235	1.01122	1.39954	1.17815	0.724419	0.611861	0.695164	1	1.01768	1.08908	1.29797	1.16993	0.777817	0.532011	0.552772	1	1.05038	1.23967	1.57053	1.44574	0.940574	0.802206	0.745601	1
P07305	1	1.05532	1.00145	0.977463	0.526083	0.733799	0.407134	0.764011	1	1.06563	0.778704	0.762046	0.809618	0.371511	0.386776	0.422743	1	1.1187	1.04465	1.21718	0.568858	0.234892	0.715099	0.445023	1	0.844891	0.836284	0.747542	0.44342	0.532061	0.27339	0.508596	1	1.17208	1.23291	1.05164	0.670733	0.83307	0.464603	1.05324	1	0.944232	1.0375	0.645342	0.659803	0.723605	0.460245	0.656224	1
P07311	1	1.04663	1.09224	0.94022	0.400341	0.149774	0.049697	0.0416894	1	0.956661	0.871821	0.80482	0.324495	0.105085	0.0584026	0.0232381	1	0.81883	0.879162	0.625039	0.313551	0.138862	0.0670246	0.036269	1	0.838773	0.950132	0.88652	0.398589	0.165556	0.0649235	0.0709713	1	0.920001	1.08065	0.843735	0.394736	0.152431	0.0467178	0.0273037	1	1.02398	0.929854	0.849845	0.313242	0.143875	0.0567121	0.0210536	1
P07332	1	1.0434	0.626181	0.225071	0.100621	0.0184575	0.0188107	0.0168224	1	1.02592	0.596067	0.167103	0.0619928	0.015768	0.0200593	0.0161287	1	0.998422	0.540264	0.228117	0.0897699	0.0408309	0.0374243	0.0321397	1	1.13136	0.715563	0.197902	0.0483989	0.0292844	0.0134036	0.0347029	1	1.11773	0.609642	0.227016	0.0784521	0.0385627	0.0159875	0.0120091	1	1.11542	0.556622	0.190002	0.0398328	0.0281756	0.0119466	0.0109696	1
P07333	1	0.811582	1.39527	0.661054	0.300442	0.241899	0.289179	0.323642	1	0.978559	1.2116	0.652713	0.200873	0.11087	0.100738	0.100474	1	0.910114	0.819008	0.616476	0.421725	0.259176	0.198627	0.186338	1	1.03949	1.03467	0.938797	0.468294	0.248351	0.383209	0.399362	1	1.41406	1.33666	0.769897	0.491842	0.355387	0.48357	0.525154	1	0.771394	0.844653	0.598436	0.213728	0.124586	0.0994731	0.106395	1
P07339	1	0.902397	0.918326	0.828319	0.456387	0.370864	0.348629	0.19403	1	0.862697	0.888128	0.890599	0.444172	0.335159	0.340432	0.137156	1	0.881308	0.843546	0.589956	0.343462	0.264644	0.245476	0.118945	1	0.661969	0.670108	0.665396	0.358159	0.237649	0.21088	0.128442	1	0.772851	0.830469	0.687348	0.527688	0.393419	0.440531	0.214538	1	0.812417	0.765985	0.764179	0.493429	0.398146	0.409137	0.158385	1
P07355-2	1	1.03013	0.873768	1.08851	0.311343	0.0482806	0.0373499	0.0261451	1	0.902886	0.975697	0.895593	0.237045	0.0335471	0.031379	0.0178145	1	1.59156	1.56243	1.27062	0.457055	0.0483807	0.0504974	0.0509075	1	0.831412	0.747438	0.860332	0.293764	0.0495031	0.0338989	0.0433897	1	0.987856	1.00474	0.998661	0.283785	0.043543	0.0188071	0.0144248	1	0.959426	1.06268	0.969995	0.250871	0.0349389	0.0186629	0.0148477	1
P07384	1	1.09974	1.18738	1.05107	0.65283	0.573776	0.514555	0.263746	1	0.931282	1.03033	0.981558	0.71401	0.550961	0.498002	0.173216	1	0.865538	0.86753	0.839607	0.606457	0.571177	0.56872	0.0799206	1	1.08362	1.17745	1.21887	0.806761	0.647476	0.617177	0.31546	1	0.897343	1.00185	0.912685	0.704244	0.523805	0.555971	0.305536	1	0.971679	0.966511	1.05156	0.728731	0.660376	0.58052	0.291276	1
P07437	1	0.919028	0.953666	0.745545	0.369712	0.221553	0.134688	0.0282934	1	0.867725	0.884986	0.702426	0.33096	0.0816484	0.120234	0.0151424	1	1.16206	0.977041	0.95251	0.435009	0.11941	0.170398	0.0185841	1	0.943237	0.891899	0.773185	0.391447	0.256242	0.134381	0.0295221	1	1.07059	1.0369	0.915863	0.421462	0.26631	0.14342	0.0177083	1	0.932314	0.803959	0.630213	0.332489	0.232238	0.0839049	0.0172297	1
P07451	1	1.14436	1.17062	0.985064	0.273006	0.117748	0.0537558	0.0367017	1	0.912861	1.09149	0.716125	0.198936	0.0803595	0.0547527	0.0318164	1	0.763554	0.683639	0.568789	0.219766	0.0644116	0.0300738	0.0308326	1	1.1275	1.01524	0.737245	0.280024	0.123563	0.123183	0.120898	1	0.995887	0.959519	0.752315	0.320216	0.115604	0.095687	0.0647783	1	0.865378	1.25506	0.728243	0.234407	0.112189	0.0724443	0.0261713	1
P07602	1	1.1492	0.986894	0.908433	0.507414	0.475959	0.619788	0.819483	1	1.10943	0.943663	0.827738	0.525673	0.419712	0.563324	0.774149	1	0.899522	0.95033	0.670655	0.579263	0.429504	0.515912	0.584152	1	1.03625	1.06855	0.834699	0.535102	0.428637	0.406721	0.52773	1	0.913608	0.927243	0.896469	0.564641	0.497935	0.576735	0.791901	1	1.07132	0.851457	0.909772	0.585187	0.547044	0.572432	0.766185	1
P07686	1	0.949097	0.970492	1.00324	0.770509	0.677853	0.677218	0.440095	1	0.865229	0.92609	0.941785	0.664447	0.611229	0.634209	0.343043	1	0.804521	0.928467	0.721394	0.552188	0.599055	0.560673	0.104102	1	0.883649	0.977742	1.00691	0.760476	0.650316	0.742293	0.577411	1	0.803021	0.806332	0.818089	0.662469	0.566554	0.687853	0.427908	1	0.886474	0.842815	0.969087	0.6736	0.655503	0.804048	0.489595	1
P07711	1	0.968635	1.08469	0.906645	0.519154	0.500536	0.410215	0.286723	1	0.842387	1.00896	0.937818	0.545945	0.353687	0.307599	0.121783	1	0.831395	0.845395	0.650017	0.378209	0.285975	0.200529	0.0445875	1	0.900484	1.02088	0.932194	0.678124	0.518922	0.491204	0.282628	1	0.722875	0.950942	0.748744	0.653117	0.534531	0.532544	0.33375	1	0.906142	0.620117	0.754295	0.456023	0.398442	0.357936	0.131479	1
P07737	1	0.993493	1.0162	1.04898	0.408799	0.113478	0.0499202	0.0322369	1	0.949145	1.04771	0.918175	0.337013	0.0939825	0.051346	0.0317177	1	0.66019	0.712416	0.625949	0.276727	0.0866239	0.0397667	0.0252431	1	0.906248	1.07108	1.13181	0.37718	0.100179	0.0519588	0.0375963	1	0.90395	1.00358	0.913564	0.375518	0.0991033	0.0365224	0.0264734	1	0.875213	1.01602	0.915555	0.346562	0.09331	0.0403092	0.0285254	1
P07738	1	1.12341	1.15385	0.695448	0.228244	0.0904504	0.071532	0.0514162	1	0.9158	0.899736	0.914607	0.286411	0.073239	0.0497781	0.0123056	1	0.970286	0.889936	0.65816	0.315805	0.0874868	0.0396275	0.0132118	1	0.973078	1.01498	0.715473	0.203814	0.0706267	0.0280624	0.0310196	1	1.11926	1.19584	0.79284	0.490598	0.185686	0.096049	0.0471248	1	0.985908	0.932948	0.866347	0.386877	0.197508	0.112588	0.0230939	1
P07741	1	1.01971	0.97595	1.02037	0.709658	0.572029	0.446932	0.168875	1	0.885561	0.956109	0.982273	0.627408	0.54193	0.438162	0.131008	1	0.82778	0.792017	0.802512	0.600725	0.55274	0.440751	0.0806814	1	0.900059	1.11599	1.08351	0.809002	0.656951	0.526266	0.21569	1	0.865517	1.02332	1.03434	0.733278	0.54815	0.510959	0.1825	1	0.97621	1.13265	1.11986	0.797794	0.617887	0.637832	0.171027	1
P07814	1	1.05254	0.668596	0.353135	0.136929	0.106009	0.11904	0.113379	1	0.968941	0.655257	0.300082	0.105625	0.101933	0.106933	0.108681	1	0.752082	0.497829	0.251577	0.123687	0.115869	0.104149	0.0520451	1	1.06775	0.747891	0.381366	0.134495	0.108597	0.120299	0.14252	1	0.9442	0.617011	0.286181	0.142071	0.118909	0.110414	0.134109	1	0.979773	0.628514	0.265863	0.137616	0.114851	0.112992	0.130044	1
P07858	1	1.10494	1.07355	0.981505	0.584565	0.519374	0.368455	0.152776	1	0.8734	0.961762	0.980574	0.637491	0.516518	0.386913	0.0835134	1	0.778292	0.846971	0.644151	0.413468	0.434048	0.210675	0.0562678	1	0.901775	0.975827	1.0166	0.613967	0.470555	0.324502	0.116611	1	0.706215	0.820117	0.701005	0.587889	0.440926	0.442721	0.139101	1	0.852334	0.798332	0.855639	0.528821	0.474454	0.406111	0.0751348	1
P07900-2	1	1.08382	1.00608	0.969795	0.119637	0.0523738	0.0277461	0.0169674	1	1.00762	1.1295	0.821953	0.0877477	0.0421707	0.0267564	0.0191147	1	0.830079	0.852319	0.628625	0.0816566	0.0338425	0.027692	0.0177063	1	1.06944	1.1417	1.01319	0.110648	0.0506041	0.0262845	0.0285694	1	0.989603	0.89854	0.852884	0.0793827	0.0488576	0.013678	0.0108029	1	0.988009	1.18047	0.913211	0.09082	0.0507178	0.0196578	0.0166679	1
P07902	1	0.982212	1.10165	1.06211	0.487303	0.298877	0.0637094	0.0425862	1	1.17817	1.06963	1.18048	0.583458	0.306603	0.100719	0.0429702	1	0.777182	0.845221	0.766355	0.43399	0.177769	0.0452899	0.0229744	1	1.08718	1.13977	1.15128	0.61449	0.323383	0.0644454	0.0391593	1	0.899818	1.03425	0.981697	0.636473	0.315345	0.0735252	0.0349905	1	1.03138	1.04631	0.958007	0.566699	0.293561	0.0756598	0.0237765	1
P07910-2	1	0.83659	0.663241	0.269875	0.0673553	0.027984	0.025265	0.0179817	1	0.835273	0.652576	0.289084	0.0676548	0.0266425	0.0291595	0.0163614	1	0.936152	0.555881	0.199727	0.0538409	0.0152609	0.0268831	0.0212454	1	0.870467	0.672355	0.280945	0.0528438	0.0175308	0.0168214	0.022522	1	1.00866	0.802046	0.372172	0.0738232	0.0435768	0.0145339	0.0180294	1	0.809256	0.582248	0.302703	0.0700011	0.0369849	0.0237098	0.0179492	1
P07919	1	1.21498	1.0478	0.711584	0.380215	0.425127	1.42698	1.39267	1	1.64651	1.04314	1.3139	0.682342	0.628935	1.36296	1.77502	1	0.621177	0.541134	0.550872	0.693506	0.567839	0.886817	0.958398	1	0.978134	0.848545	0.768166	0.587454	0.974558	1.69844	1.23599	1	0.938365	0.882519	0.506364	0.430889	0.332946	0.83143	0.766814	1	1.05238	0.760935	0.673433	0.469313	0.324633	0.624967	0.539085	1
P07948-2	1	1.22482	1.02219	0.418839	0.159249	0.0783287	0.0904029	0.103605	1	0.945377	0.987755	0.463685	0.197198	0.0539274	0.196858	0.0849537	1	1.00566	0.754494	0.281798	0.107537	0.0372598	0.0508931	0.0530249	1	1.26085	1.15598	0.493731	0.115188	0.048229	0.0492759	0.0672142	1	1.03048	0.907325	0.453963	0.108499	0.0759761	0.053367	0.0685642	1	1.06832	1.00548	0.658476	0.36987	0.202327	0.232124	0.0810638	1
P07949-2	1	1.99234	1.03794	0.766168	0.514093	0.295827	0.302858	0.253666	1	0.923587	0.781578	0.504505	0.294098	0.239591	0.327392	0.231339	1	0.896841	0.726646	0.742657	0.463781	0.239878	0.255155	0.0939219	1	1.26988	1.29592	0.759114	0.393321	0.338551	0.285451	0.249235	1	0.909462	0.963988	0.791398	0.411224	0.330555	0.303023	0.218831	1	1.01075	1.11549	0.680561	0.355898	0.344228	0.360774	0.271832	1
P07954-2	1	0.961989	0.844409	0.569257	0.128562	0.0204702	0.0127547	0.0106231	1	1.75336	0.947092	1.42187	0.240498	0.0356557	0.0258082	0.0165786	1	0.77429	0.71845	0.624425	0.119042	0.0117003	0.0107159	0.0127823	1	1.06931	1.02585	0.902474	0.18438	0.031106	0.0220427	0.024942	1	1.03899	0.797288	0.694139	0.188079	0.0162184	0.00304334	0.00420453	1	1.07906	0.949709	0.719004	0.12895	0.0169904	0.00474765	0.00190021	1
P08047-3	1	1.06225	1.41104	0.982936	0.378868	0.392366	0.51589	0.509513	1	0.756828	1.11786	0.645706	0.407449	0.300641	0.292676	0.364978	1	1.00515	1.16367	0.667551	0.705062	0.52236	0.456912	0.464695	1	1.04884	1.26412	1.24077	0.694781	0.561604	0.497351	0.633346	1	0.924224	1.09682	0.819429	0.677628	0.395382	0.457354	0.534747	1	0.997183	0.953755	0.719329	0.352235	0.30197	0.259068	0.363708	1
P08123	1	0.822474	0.883818	0.552976	0.293383	0.339585	0.161423	0.236982	1	0.996454	0.704501	0.629361	0.480567	0.35868	0.210182	0.3297	1	1.18818	1.05376	0.947753	0.72478	0.630195	0.573227	0.68091	1	1.06216	1.24452	0.459879	0.335916	0.144676	0.0984883	0.123659	1	1.05239	1.11749	0.651462	0.338054	0.319228	0.22779	0.294947	1	0.920049	0.738479	0.634198	0.402461	0.405845	0.244432	0.25831	1
P08133	1	1.03904	0.995241	0.68613	0.0824148	0.0331668	0.0196607	0.0162505	1	0.997442	0.891456	0.592317	0.0665883	0.0243041	0.021099	0.0132957	1	1.01959	0.906977	0.458253	0.0694804	0.0168122	0.0186576	0.0105185	1	1.01913	1.00749	0.724856	0.0837187	0.0365517	0.0239694	0.02462	1	0.918582	0.992999	0.603659	0.0609586	0.0246695	0.00918447	0.00773311	1	0.971307	0.854593	0.570534	0.0510013	0.025744	0.0102055	0.00765835	1
P08134	1	0.986358	1.12761	0.856614	0.360465	0.140722	0.073515	0.0451692	1	1.02686	1.02349	0.997504	0.323277	0.116051	0.0819875	0.0349301	1	0.76823	0.717054	0.60061	0.33399	0.106234	0.0797044	0.0339577	1	0.943762	1.10077	0.899298	0.405149	0.165765	0.105718	0.0879913	1	0.885643	1.07446	0.809194	0.401172	0.141636	0.0870973	0.0483836	1	0.991233	0.998956	0.948695	0.323315	0.117238	0.0765568	0.0435513	1
P08195-3	1	1.22038	1.17785	0.991676	0.564864	0.408504	0.601508	0.767778	1	1.04291	1.14775	0.846594	0.445836	0.300799	0.534026	0.590648	1	0.834705	0.736011	0.466651	0.306341	0.213403	0.328898	0.401651	1	1.92214	1.21499	1.22106	0.721562	0.483311	0.586894	0.662488	1	1.03	0.838783	0.898153	0.447687	0.396364	0.453225	0.544033	1	0.998653	1.06094	0.889144	0.455926	0.376214	0.542413	0.692157	1
P08236	1	0.961165	1.00528	0.960254	0.792529	0.661457	0.919757	1.09497	1	0.968247	0.958947	0.968348	0.780718	0.773281	0.920541	1.22255	1	0.793057	0.929466	0.783055	0.627549	0.615621	0.698161	0.92661	1	0.876281	0.820483	0.902752	0.753183	0.686601	0.966238	1.16145	1	0.846987	0.821695	0.823107	0.762344	0.706081	0.960442	1.15521	1	0.935728	0.797209	0.972414	0.749904	0.777654	0.931303	1.21924	1
P08237	1	1.04274	1.0508	0.756785	0.353171	0.22128	0.256783	0.198974	1	0.855184	0.876818	0.733249	0.314326	0.273079	0.333081	0.276143	1	1.13566	1.20263	0.506601	0.33658	0.518825	0.220929	0.229667	1	0.771615	0.909124	0.485024	0.355858	0.206604	0.442434	0.341797	1	0.783056	0.82236	0.613554	0.316612	0.198171	0.21795	0.196333	1	1.04922	0.939246	0.665495	0.268358	0.227093	0.386557	0.293857	1
P08238	1	1.08706	1.01978	0.944962	0.109396	0.0406097	0.0224371	0.0172309	1	1.04133	1.13271	0.795575	0.0920045	0.0319212	0.0211868	0.0176082	1	0.820846	0.876377	0.656237	0.0892838	0.0239559	0.0176443	0.0191859	1	1.10681	1.12474	1.03085	0.112835	0.0458595	0.026373	0.0254378	1	0.992952	0.951594	0.839385	0.0778237	0.0309776	0.00915947	0.00799773	1	0.947443	1.14945	0.820501	0.0839085	0.0305362	0.0107807	0.0099813	1
P08240-2	1	0.893678	0.954825	0.722854	0.13981	0.0686973	0.0304103	0.0282015	1	1.01757	1.0259	0.647268	0.172561	0.0884969	0.0646011	0.0615308	1	0.932158	0.957651	0.514956	0.197974	0.111919	0.0777718	0.0478599	1	1.00584	1.13236	0.790137	0.154773	0.0645203	0.038215	0.0469833	1	0.96356	0.791997	0.77133	0.116273	0.0679445	0.0154851	0.019716	1	0.966809	1.01461	0.770222	0.211309	0.116785	0.0718631	0.0974356	1
P08243	1	1.07575	1.05973	1.12079	0.406803	0.0710203	0.0414534	0.0288627	1	1.02016	1.03149	0.975724	0.343269	0.0479682	0.0315479	0.0172601	1	0.928381	0.913759	0.683371	0.312484	0.0529497	0.046356	0.0217285	1	1.12075	1.19791	1.12611	0.410042	0.0587412	0.0327141	0.0212007	1	1.04506	1.07513	1.03177	0.356717	0.0562915	0.0201897	0.0137476	1	1.00122	1.06266	1.0311	0.323289	0.0447395	0.0155671	0.00627386	1
P08246	1	1.11671	0.789473	0.542579	0.252438	0.172546	0.144698	0.156643	1	0.91086	0.928139	0.632982	0.302294	0.15503	0.151411	0.101981	1	1.10494	0.934272	0.703255	0.547267	0.291271	0.245657	0.123823	1	0.990494	0.817937	0.612836	0.448146	0.350534	0.270102	0.267262	1	0.974976	0.923628	0.523036	0.380107	0.229794	0.218774	0.207706	1	0.902026	0.841073	0.62356	0.280281	0.208418	0.1566	0.139767	1
P08311	1	1.21077	0.991024	0.997701	0.257692	0.200155	0.0972941	0.167389	1	1.08985	0.753597	0.523161	0.194961	0.0927159	0.0829628	0.0685142	1	1.16102	0.822355	0.520414	0.198387	0.0824797	0.0507467	0.0404483	1	0.942594	0.600862	0.385425	0.119904	0.0400139	0.035258	0.0390743	1	1.13048	1.05979	0.723981	0.204132	0.0941077	0.0861193	0.100761	1	0.966187	0.803593	0.524018	0.207505	0.121892	0.105804	0.0967019	1
P08397	1	0.989774	0.876913	1.04297	0.641327	0.553971	0.592595	0.750445	1	0.977937	0.992142	0.979673	0.62572	0.470669	0.593376	0.83004	1	0.795926	0.904557	0.689952	0.514538	0.522366	0.564934	0.760859	1	1.04796	1.03043	1.03281	0.697383	0.647671	0.683106	0.886487	1	1.05497	0.824976	0.931589	0.58478	0.552498	0.541507	0.724802	1	0.928591	0.944869	0.885394	0.565412	0.529401	0.647201	0.898587	1
P08559	1	0.852815	0.838763	0.680972	0.2049	0.0493211	0.0271561	0.0207383	1	0.874284	0.918329	0.666042	0.180179	0.0382444	0.0223908	0.0134431	1	0.838046	0.716146	0.477683	0.174598	0.045658	0.0362714	0.0308814	1	0.903233	0.955816	0.743123	0.229647	0.0612628	0.0523914	0.0419987	1	0.916025	0.867139	0.68613	0.205128	0.0481245	0.0208188	0.0208246	1	0.95911	0.97324	0.714977	0.187125	0.0408085	0.0134885	0.0114748	1
P08567	1	1.02579	0.987201	0.607499	0.085941	0.0390023	0.0273998	0.0219716	1	0.996976	0.948037	0.679661	0.082869	0.0326584	0.0295973	0.0179657	1	0.837016	0.775793	0.384466	0.0946439	0.0412019	0.0331125	0.0248986	1	1.06021	0.970088	0.695952	0.111859	0.0430637	0.027955	0.0236404	1	0.929091	1.32202	0.792789	0.0837416	0.031162	0.0145578	0.0156309	1	1.10093	1.227	0.781255	0.0776363	0.0346396	0.0153753	0.0109864	1
P08571	NA	NA	NA	NA	NA	NA	NA	NA	NA	NA	NA	NA	NA	NA	NA	NA	1	0.790471	0.744577	0.627981	0.323318	0.248937	0.283219	0.0717645	1	0.953104	1.24013	0.962335	0.456952	0.31319	0.342612	0.278093	NA	NA	NA	NA	NA	NA	NA	NA	NA	NA	NA	NA	NA	NA	NA	NA	1
P08574	NA	NA	NA	NA	NA	NA	NA	NA	NA	NA	NA	NA	NA	NA	NA	NA	NA	NA	NA	NA	NA	NA	NA	NA	NA	NA	NA	NA	NA	NA	NA	NA	NA	NA	NA	NA	NA	NA	NA	NA	NA	NA	NA	NA	NA	NA	NA	NA	1
P08575-4	1	1.13776	1.11049	1.00322	0.590923	0.353932	0.37326	0.432229	1	1.13272	1.10401	0.962576	0.517607	0.423402	0.475884	0.546782	1	0.960964	0.994577	0.841455	0.661309	0.451253	0.547073	0.528807	1	1.14081	1.24392	1.19943	0.831295	0.607974	0.671849	0.928643	1	1.02935	0.91382	0.932905	0.519469	0.335614	0.29282	0.350761	1	1.02278	0.938505	0.916887	0.505463	0.419902	0.413186	0.471992	1
P08579	1	0.931328	0.925695	0.837111	0.41527	0.230952	0.0725805	0.0552378	1	0.987103	0.945508	0.914627	0.396306	0.178018	0.0801015	0.0503919	1	1.07218	0.97693	0.917009	0.545736	0.339587	0.128094	0.102672	1	1.04693	1.09547	1.00745	0.461339	0.250829	0.0902411	0.0697508	1	0.991127	1.08883	1.06208	0.536997	0.288414	0.0932154	0.0743539	1	0.999986	0.978973	0.903563	0.403268	0.224124	0.0758698	0.0537981	1
P08582	1	1.5526	0.939807	0.778963	0.466776	0.201964	0.277881	0.254349	NA	NA	NA	NA	NA	NA	NA	NA	1	0.941631	0.96457	0.681761	0.507479	0.308118	0.368797	0.296758	1	1.15275	1.08603	0.758266	0.437024	0.33126	0.236215	0.2658	1	0.555164	0.788517	0.644446	0.413163	0.271111	0.231439	0.229207	NA	NA	NA	NA	NA	NA	NA	NA	1
P08621	1	0.933834	0.807049	0.608677	0.301048	0.125121	0.0470833	0.0279151	1	0.913059	0.828733	0.669556	0.308038	0.0879601	0.0536765	0.0314894	1	0.96314	1.10019	0.7945	0.416849	0.1678	0.0813453	0.0613901	1	0.97862	0.887285	0.714012	0.394618	0.161269	0.050155	0.0380635	1	0.964607	0.954042	0.666588	0.406156	0.172481	0.0565146	0.0318503	1	0.930569	0.830888	0.686881	0.341347	0.16053	0.0622778	0.0272396	1
P08631-3	1	1.09292	1.06062	0.395636	0.110627	0.047294	0.0424194	0.0352331	1	0.808577	0.597713	0.228168	0.0568872	0.0164597	0.0162897	0.0141075	1	0.985782	0.772818	0.336162	0.104619	0.031712	0.026975	0.0324956	1	1.35762	1.15555	0.391144	0.052102	0	0.0142451	0	1	0.949265	0.961222	0.359626	0.0939154	0.0588631	0.0305786	0.0244311	1	0.950188	0.743752	0.308575	0.0641522	0.0153124	0.0125881	0.0812266	1
P08648	1	1.19354	1.29878	1.05292	0.633358	0.407287	0.664995	0.752307	1	1.06732	1.14225	0.891132	0.577856	0.40725	0.750315	0.867825	1	1.05819	1.08994	0.967679	0.688944	0.595044	1.01041	1.12427	1	1.12438	1.17934	1.169	0.783094	0.505407	0.793757	0.999245	1	0.935706	1.00121	0.923518	0.465499	0.390406	0.506347	0.671838	1	0.956583	0.876516	0.946226	0.506825	0.443952	0.739446	0.782339	1
P08651-4	NA	NA	NA	NA	NA	NA	NA	NA	1	1.04185	1.02593	0.713974	0.362604	0.169805	0.118568	0.152865	NA	NA	NA	NA	NA	NA	NA	NA	NA	NA	NA	NA	NA	NA	NA	NA	NA	NA	NA	NA	NA	NA	NA	NA	1	1.16499	0.937966	0.735094	0.311589	0.204649	0.112767	0.0980777	NA
P08670	1	1.0296	1.35923	2.46864	1.34955	0.256018	0.158587	0.145592	1	1.0345	1.27823	2.6546	1.01273	0.188814	0.144236	0.113852	1	0.96915	1.66958	3.72677	2.25888	0.261019	0.209358	0.111366	1	0.843865	1.1292	1.93093	1.4902	0.233811	0.114296	0.09558	1	1.16628	1.18887	2.35256	1.72006	0.289965	0.146383	0.154711	1	1.06927	1.05613	2.25298	1.07554	0.206433	0.137628	0.132139	1
P08708	1	0.871214	0.818595	0.598748	0.596727	0.376603	0.0987238	0.0528637	1	0.971799	0.849487	0.631785	0.582098	0.191776	0.125458	0.0467911	1	1.0444	0.989449	1.05619	0.454019	0.127907	0.0676368	0.0287332	1	0.849651	0.824279	0.610178	0.619683	0.404404	0.0855906	0.0532259	1	1.02147	1.11921	0.650149	0.637103	0.359789	0.07983	0.031286	1	1.18457	1.18251	0.624275	0.635554	0.385776	0.11269	0.0498609	1
P08754	1	1.25728	1.03754	0.875517	0.297994	0.0815214	0.0907935	0.103482	1	1.25436	1.06857	0.813954	0.233019	0.0566492	0.0745883	0.106988	1	1.1308	1.10505	0.738879	0.310944	0.0682316	0.117751	0.108547	1	0.955418	0.967555	0.752962	0.260601	0.0886235	0.0881806	0.109609	1	0.939952	0.912184	0.8192	0.242587	0.0636019	0.0405117	0.059162	1	1.11049	1.22641	1.06914	0.297437	0.085815	0.0694017	0.0851698	1
P08758	1	1.02807	0.97617	0.375406	0.0652089	0.0189286	0.0163766	0.0172788	1	0.879162	0.869914	0.298893	0.0433594	0.0113128	0.0174604	0.00899278	1	0.787173	0.620841	0.163366	0.0318465	0.00445011	0.01012	0.0174194	1	1.05396	0.943528	0.452031	0.0577249	0.0233375	0.0302577	0.0314372	1	0.876565	0.913124	0.313445	0.0401203	0.0132216	0.00458947	0.00771312	1	1.00666	0.897266	0.279427	0.0315325	0.0115059	0.00434691	0.00476049	1
P08865	1	0.997265	1.00771	0.933357	0.632191	0.437908	0.0673391	0.0224682	1	0.873262	1.00746	0.933113	0.656859	0.36305	0.0861345	0.0298476	1	0.961248	0.934714	0.848031	0.660391	0.30839	0.0713836	0.0329586	1	1.05042	1.06591	1.0263	0.749868	0.563092	0.0728257	0.0366584	1	1.01733	0.955199	0.977705	0.794331	0.544192	0.0700725	0.0141378	1	0.908699	0.87158	1.0034	0.713089	0.45016	0.089954	0.0160455	1
P08962-3	1	1.20346	0.846569	0.685351	0.426363	0.296107	0.255661	0.236018	1	0.926864	0.973723	0.78871	0.419231	0.192327	0.218167	0.188931	1	1.00395	0.811823	0.91235	0.522825	0.427765	0.63968	0.61662	1	1.05113	0.927201	0.74532	0.627209	0.42459	0.654457	0.765935	1	0.880345	0.75631	0.5578	0.422058	0.260991	0.248627	0.233834	1	1.00819	0.850253	0.683496	0.390966	0.219324	0.233617	0.22646	1
P09001	1	0.594174	0.60445	0.3048	0.046079	0	0	0.0225882	1	0.861291	0.445625	0.357959	0.0620344	0.0187751	0.0157888	0.0149925	NA	NA	NA	NA	NA	NA	NA	NA	NA	NA	NA	NA	NA	NA	NA	NA	1	0.792775	0.894794	0.510514	0.105113	0	0	0	1	0.87889	0.594493	0.379966	0.0835858	0.0503313	0.0293306	0.0129687	NA
P09012	1	0.937893	0.943198	0.752879	0.884634	0.682475	0.439941	0.31238	1	0.864448	0.840625	0.740537	0.914122	0.618223	0.458577	0.264656	1	1.02326	0.947218	0.880898	0.950024	0.756795	0.514991	0.297644	1	0.927341	0.960461	0.892963	0.935139	0.655888	0.45584	0.29865	1	0.953841	1.05457	0.802224	1.05855	0.782996	0.611289	0.390656	1	0.940628	0.899114	0.829988	1.00024	0.82883	0.612367	0.328008	1
P09104	1	1.01847	1.09742	0.943488	0.491958	0.373932	0.346034	0.176828	1	0.923363	0.964867	0.815865	0.419162	0.349336	0.319599	0.127201	1	0.829138	0.891025	0.718586	0.564009	0.445255	0.447096	0.081126	1	1.02622	1.01935	1.02073	0.672961	0.474355	0.464957	0.230208	1	0.841664	0.944953	0.798331	0.480176	0.334008	0.342595	0.174367	1	0.930836	0.932738	0.739974	0.432784	0.356412	0.320394	0.120626	1
P09110	1	0.731447	0.776768	0.618064	0.543105	0.50979	0.414087	0.102204	1	0.900635	0.938749	0.878551	0.831821	0.590055	0.618358	0.088795	1	1.03127	0.611194	0.565019	0.37482	0.268042	0.254824	0.0377526	1	0.86165	0.838606	0.839667	0.55015	0.473696	0.32184	0.120842	1	0.786403	0.953633	0.773785	0.722797	0.689896	0.569305	0.0947754	1	1.04604	0.898597	0.975478	0.813587	0.829861	0.668809	0.0758655	1
P09132	1	0.927414	1.05065	0.522297	0.131557	0.0783136	0.108778	0.106271	1	1.13247	0.890238	0.524367	0.140471	0.0652133	0.0859406	0.0764883	1	1.25307	0.993881	0.46771	0.18283	0.100797	0.146083	0.164727	1	0.994736	0.995221	0.594506	0.135935	0.0823009	0.102097	0.0671959	1	1.14551	1.14808	0.598747	0.152707	0.099587	0.147303	0.193534	1	1.11241	0.885665	0.508453	0.131427	0.0870318	0.0749548	0.0888133	1
P09211	1	0.978386	0.993634	0.851787	0.21496	0.0577956	0.0251011	0.018362	1	1.24775	1.00909	1.40954	0.471421	0.0706608	0.0460671	0.0230855	1	0.655248	0.674706	0.484782	0.206437	0.0350902	0.0272909	0.0168835	1	0.987459	1.13048	1.12321	0.40069	0.0858012	0.0260717	0.0244021	1	0.89348	0.973714	0.734931	0.367981	0.0481132	0.0185232	0.0181055	1	0.955043	1.0212	0.851894	0.286772	0.0593631	0.0180616	0.00679136	1
P09234	1	1.33683	1.30223	0.795377	0.427343	0.444242	0.173685	0.24193	1	0.887278	0.69988	0.832704	0.356157	0.172724	0.0569582	0.0435194	1	0.981254	0.664079	0.407394	0.570565	0.245923	0.118368	0.066471	1	0.747305	0.787958	0.51581	0.5033	0.351982	0.0478487	0.0644303	1	1.61363	1.5726	1.34851	0.72069	0.50994	0.321775	0.326239	1	1.21036	0.944985	0.880728	0.562047	0.144378	0.0476672	0.0140395	1
P09382	1	1.14869	1.13984	1.14732	0.740699	0.615238	0.551848	0.433437	1	0.978808	0.956937	0.835821	0.553674	0.418835	0.550203	0.3537	1	0.936241	0.964822	0.897595	0.757708	0.708268	0.805907	0.552304	1	1.11139	1.17342	1.17317	0.886833	0.628511	0.774814	0.573854	1	1.17478	1.06842	1.12106	0.765094	0.659019	0.639254	0.445449	1	0.952452	1.08053	0.960912	0.647481	0.485502	0.728472	0.432817	1
P09417	1	1.03084	1.07618	0.985783	0.548635	0.255428	0.0418679	0.0302343	1	0.877819	0.98678	1.00571	0.501537	0.164842	0.0375136	0.0197336	1	0.787313	0.811241	0.665991	0.442467	0.121857	0.0471614	0.0106891	1	0.967925	1.03043	1.08538	0.581952	0.283101	0.062164	0.0376048	1	0.946281	1.09745	0.961469	0.618315	0.21619	0.0289028	0.0180375	1	0.966342	1.06833	1.02039	0.523124	0.154216	0.0213821	0.0072197	1
P09429	1	1.04582	1.07365	1.2034	0.69711	0.551273	0.483818	0.646	1	0.974215	1.02506	1.11158	0.659881	0.512735	0.490331	0.679586	1	1.18346	1.29499	1.2373	0.840947	0.727223	0.488827	0.534429	1	1.00476	1.08652	1.13459	0.785947	0.62478	0.548105	0.800066	1	1.02142	1.10659	0.988351	0.75903	0.57816	0.538783	0.653198	1	1.09806	1.27041	1.21124	0.831467	0.693122	0.706134	0.930055	1
P09467	1	1.04129	1.03578	1.03325	0.717318	0.612118	0.834612	1.08958	1	0.987674	1.11772	1.05277	0.670323	0.628685	0.773127	1.08404	1	0.910692	0.918496	0.884904	0.597551	0.548787	0.592976	0.895832	1	1.01318	1.11319	1.1293	0.746202	0.622813	0.789488	0.890374	1	0.941511	0.925663	0.959006	0.687373	0.566624	0.737243	0.935977	1	1.05696	0.988038	1.03305	0.698829	0.671125	0.809203	1.12326	1
P09488	1	1.0351	0.927204	0.669056	0.174642	0.0482099	0.0240754	0.0199592	1	0.923137	0.894484	0.614441	0.141939	0.0339856	0.0218039	0.0148228	1	0.814235	0.682752	0.344363	0.0886854	0.0205684	0.0190025	0.00967563	1	0.998928	0.974884	0.706526	0.183971	0.0457555	0.0264273	0.021025	1	0.986813	1.00991	0.717754	0.177137	0.0406134	0.0102388	0.00732947	1	1.03825	1.01413	0.701819	0.165438	0.0314588	0.0125385	0.00694273	1
P09493-5	1	1.00233	1.15882	1.04421	0.354887	0.271462	0.244261	0.283862	1	1.24491	1.13624	0.932099	0.465902	0.403105	0.457579	0.496374	1	0.780268	1.00656	0.801744	0.567923	0.500132	0.505194	0.751819	1	0.930104	1.35958	1.12609	0.523931	0.514905	0.585673	0.644269	1	0.916086	1.14214	0.812868	0.305055	0.23851	0.190558	0.243663	1	1.10956	0.853613	0.689576	0.436929	0.34531	0.374351	0.412364	1
P09496-2	1	1.20197	1.35562	0.837041	0.353634	0.309972	0.362994	0.415931	1	1.24881	1.15165	0.981234	0.350034	0.346731	0.284893	0.531502	1	0.810173	0.798331	0.643753	0.43136	0.291431	0.268691	0.223868	1	1.00348	1.10512	0.972001	0.476765	0.543318	0.400477	0.417511	1	1.42224	1.15709	0.872123	0.351046	0.319802	0.389203	0.305912	1	1.55205	1.35543	1.21608	0.454077	0.242491	0.323851	0.364638	1
P09497-2	1	1.28908	1.19781	0.942382	0.443218	0.524939	0.771352	0.987852	1	1.51431	1.21418	1.42225	0.593366	0.789602	0.790953	1.32127	1	0.832889	0.705885	0.510205	0.449405	0.380203	0.549152	0.68587	1	0.838521	0.989208	0.940632	0.490603	0.774087	0.806947	0.786776	1	1.24355	0.914779	0.910124	0.411425	0.442215	0.574407	0.581011	1	1.56183	1.18017	1.22187	0.61923	0.374954	0.514551	0.710354	1
P09525	1	1.02264	0.842315	0.346801	0.0611554	0.0315781	0.033329	0.0274559	1	0.948139	0.882562	0.295121	0.0530634	0.0209113	0.0230323	0.0172911	1	1.14176	0.867039	0.235724	0.0449097	0.00982445	0.0132688	0.0178195	1	1.00713	0.861245	0.398259	0.0558813	0.0229437	0.0256245	0.0291041	1	0.979664	0.909024	0.330266	0.0578461	0.0307301	0.0221384	0.0207952	1	1.01467	0.856119	0.293533	0.0443526	0.0237941	0.0181459	0.0145239	1
P09543-2	1	1.2169	0.972405	0.701476	0.130157	0.0443574	0.0343828	0.0438449	1	1.07852	1.03825	0.635237	0.123124	0.0358672	0.0406185	0.0408053	1	1.09979	0.970985	0.565184	0.185999	0.0618903	0.0626284	0.077125	1	1.09126	1.06994	0.78226	0.249338	0.165781	0.0654471	0.0513922	1	1.09406	0.938263	0.626636	0.111744	0.0429493	0.017699	0.020506	1	1.0568	1.07557	0.631987	0.121645	0.0387007	0.0190022	0.0236966	1
P09622	1	0.859007	0.894679	0.703442	0.61178	0.608865	0.862312	1.21481	1	0.910952	0.896282	0.725006	0.659772	0.70962	0.816129	1.29685	1	0.825945	0.726413	0.64099	0.694201	0.811803	0.794554	1.67384	1	0.910025	0.835593	0.706771	0.697038	0.652339	0.95971	1.28704	1	0.887153	0.833287	0.646058	0.603062	0.621658	0.814709	1.18037	1	0.959113	0.819658	0.666252	0.621514	0.706506	0.81066	1.28054	1
P09651-2	1	0.92422	0.708611	0.358102	0.122029	0.0615824	0.05445	0.0539089	1	1.0125	0.696824	0.45245	0.175449	0.0829586	0.0840891	0.0683604	1	1.04155	0.749887	0.347432	0.154555	0.0635441	0.0675976	0.0649282	1	0.808417	0.716189	0.404775	0.18015	0.0799645	0.0638291	0.0784301	1	0.900584	0.737999	0.330255	0.124144	0.0664159	0.0452628	0.0412303	1	0.93635	0.734493	0.365561	0.156223	0.101906	0.0693803	0.0588524	1
P09661	1	0.991385	1.00675	0.909356	0.399438	0.239975	0.0500684	0.0291915	1	1.0356	0.94779	0.844755	0.355259	0.163362	0.072907	0.0386158	1	1.15806	1.11539	0.850529	0.560679	0.259119	0.098017	0.0408497	1	0.957222	0.929597	1.00455	0.489153	0.24854	0.0593853	0.0579706	1	1.10166	1.25595	1.15474	0.551759	0.295285	0.0600117	0.0284287	1	1.00627	0.971892	0.895449	0.407038	0.228434	0.0724853	0.0354947	1
P09668	1	1.02805	1.02375	0.974806	0.653582	0.584665	0.465379	0.280491	1	0.795177	0.927019	0.926472	0.594337	0.487048	0.449449	0.201377	1	0.923907	0.870353	0.759535	0.495039	0.404572	0.280335	0.148243	1	1.01208	0.899329	0.851114	0.572432	0.404375	0.408636	0.258289	1	0.802128	0.899051	0.771838	0.674014	0.548256	0.603209	0.328549	1	0.906852	0.80998	1.00555	0.702155	0.608049	0.603752	0.259466	1
P09874	1	1.00296	0.709354	0.257936	0.0970507	0.0490597	0.0335838	0.038837	1	1.06992	0.803712	0.237385	0.102542	0.0430232	0.0422615	0.0373197	1	0.99876	0.768881	0.177531	0.0889843	0.0243159	0.0410332	0.0275554	1	0.888936	0.707717	0.266143	0.0779583	0.0418227	0.0286309	0.0343266	1	0.946771	0.669115	0.223841	0.0802399	0.066954	0.0282603	0.0429158	1	0.996471	0.716877	0.207657	0.0883716	0.0643968	0.0380906	0.0376861	1
P09884	1	0.953724	0.833028	0.407913	0.103441	0.050214	0.0387072	0.0318349	1	1.02551	0.870857	0.436236	0.114782	0.0725361	0.0612147	0.0335421	1	0.879711	0.635225	0.118192	0.0199418	0.00565235	0.0158214	0.00882115	1	0.973786	0.697247	0.348627	0.0969242	0.0336886	0.0764175	0.0593616	1	0.943937	0.802974	0.324626	0.0951283	0.0480048	0.0264222	0.0199445	1	0.991046	0.848319	0.402582	0.110494	0.0770683	0.0465439	0.0282891	1
P09917	1	1.18998	1.19822	0.931755	0.278725	0.199234	0.0209044	0	1	0.768189	0.965602	0.569124	0.185807	0.132565	0.0504465	0	1	1.15164	1.28932	0.782227	0.281452	0.0999293	0.0455345	0.0211643	1	0.859685	1.23382	0.775054	0.342868	0.17092	0.0467118	0.0346739	1	0.815433	1.10976	0.834921	0.261393	0.117679	0.0411107	0	1	1.07212	1.54134	0.904808	0.289784	0.172519	0.0754013	0	1
P09960	1	1.01568	1.08016	1.02584	0.342615	0.0626827	0.023481	0.015585	1	0.941407	1.00321	1.00569	0.291495	0.0453857	0.0271233	0.0123654	1	0.811827	0.87436	0.700845	0.199021	0.0297501	0.0241612	0.0105384	1	1.0112	1.08966	1.14566	0.37895	0.0558239	0.0272465	0.0245738	1	0.917244	1.05509	1.03092	0.351071	0.0469216	0.0105236	0.00581818	1	0.981973	1.01727	1.02956	0.272079	0.041243	0.0106561	0.00539134	1
P09972	1	0.979775	1.15081	1.10313	0.694624	0.553609	0.587052	0.367789	1	1.08812	1.06099	1.06163	0.649481	0.552179	0.526541	0.217721	1	0.875401	0.91448	0.897052	0.639597	0.625879	0.53631	0.191976	1	1.0266	1.12797	1.14284	0.757883	0.609633	0.588672	0.344879	1	0.87638	0.973478	0.930639	0.701551	0.519705	0.583935	0.323514	1	0.967037	1.01894	0.979046	0.658204	0.556338	0.545945	0.211402	1
P0C024-3	1	1.32018	1.14373	1.21702	0.525354	0.525715	0.141257	0.0988922	1	0.915418	0.926007	1.1539	0.54571	0.334351	0.188345	0.0485896	1	0.837943	0.881902	0.777844	0.565533	0.403871	0.191176	0.0475286	1	0.878763	0.97612	0.923748	0.640927	0.499409	0.138535	0.0971741	1	1.05112	1.33442	0.881049	0.692305	0.400244	0.14749	0.0934686	1	1.00582	0.997647	0.961955	0.573501	0.341122	0.153201	0.0299148	1
P0C0L4-2	1	1.45804	1.52796	0.718755	0.0557619	0.00864197	0	0	1	0.72647	0.989105	0.477965	0.0140783	0	0.00451058	0	1	0.901305	0.807538	0.308266	0.0803481	0.0312115	0.0183435	0.030875	1	0.926572	0.996222	0.669158	0.0498082	0	0	0	1	1.01432	1.38228	0.637852	0	0	0	0	1	0.933036	0.896356	0.478712	0	0	0	0	1
P0CAP2	1	1.03297	1.06668	0.84873	0.325408	0.196484	0.150763	0.0844198	1	1.29024	0.903972	0.782774	0.328412	0.149519	0.167899	0.0867609	1	1.07493	1.0294	0.631913	0.445863	0.214568	0.21638	0.103845	1	0.929718	0.891422	0.623762	0.329588	0.176947	0.16445	0.163249	1	1.08061	1.01662	0.805897	0.38275	0.221672	0.14783	0.0793422	1	1.04046	0.759239	0.567627	0.262161	0.216263	0.0984082	0.0634809	1
P0CG12	1	1.07503	0.84042	0.676946	0.284329	0.137551	0.062048	0.0673481	1	1.05603	0.969946	0.591004	0.237832	0.0980865	0.0519648	0.0358883	1	1.04131	0.810819	0.792981	0.510701	0.147753	0.097789	0.080564	NA	NA	NA	NA	NA	NA	NA	NA	1	1.18412	0.852827	0.692333	0.301283	0.122395	0.0613324	0.0792191	1	1.09537	0.91053	0.650477	0.316836	0.0978252	0.0287536	0.0282757	1
P0CJ79	1	1.01681	1.60932	1.22372	0.152252	0.045955	0	0	1	1.603	1.22952	1.47075	0.281812	0.0321622	0.0203143	0.0265276	NA	NA	NA	NA	NA	NA	NA	NA	NA	NA	NA	NA	NA	NA	NA	NA	1	0.80041	1.18804	0.579001	0.13285	0.0412011	0	0	1	0.9138	0.765975	0.71998	0.111297	0.0310053	0	0	NA
P0DI82	1	1.07546	1.01274	0.449029	0.123625	0.029242	0.0162304	0.0133669	1	0.842581	0.847014	0.50468	0.0959305	0.0129345	0.018341	0.00748197	1	0.947473	0.817513	0.276936	0.0643877	0.0113646	0.00885822	0.00688353	1	1.09924	0.975624	0.624862	0.102134	0.0312925	0.0200954	0.0147079	1	0.817942	0.998747	0.427805	0.0822525	0.0222081	0.0101937	0.00263863	1	0.793511	0.709226	0.37681	0.0478105	0.0173491	0.0094878	0.00193914	1
P0DMV8	1	1.01791	1.05846	1.05129	0.583768	0.395431	0.0959812	0.0368032	1	1.07209	0.997545	0.949701	0.511754	0.344904	0.109194	0.0326912	1	0.780499	0.849263	0.774468	0.525014	0.394301	0.134171	0.0461729	1	0.90882	0.970593	1.00378	0.643447	0.387486	0.114309	0.0481245	1	0.975572	0.979396	0.998428	0.579056	0.396199	0.118419	0.0221385	1	0.987271	1.04886	0.973215	0.592432	0.417465	0.151045	0.0227584	1
P0DN76	1	0.903894	0.715151	0.25669	0.0502787	0.0211526	0.0135456	0.014112	1	0.869377	0.535849	0.263152	0.0661198	0.0201896	0.0292194	0.0195998	1	1.10002	0.555947	0.172583	0.0644338	0.00928196	0.0158027	0.00968168	1	1.04216	0.768967	0.535728	0.254149	0.172649	0.0880797	0.0845797	1	1.03403	0.822702	0.214878	0.0496917	0.0294906	0.005754	0.00957722	1	0.937454	0.536062	0.180449	0.0556557	0.0309907	0.0198718	0.00906764	1
P0DN79	1	1.15792	1.14115	1.03354	0.449058	0.185569	0.0469012	0.035981	1	0.924862	1.00861	0.924862	0.450793	0.168979	0.0403165	0.0263173	1	0.822009	0.87239	0.741499	0.399126	0.1581	0.0578254	0.0387322	1	1.0419	1.16797	1.06853	0.521743	0.217877	0.0904866	0.0778952	1	0.918899	1.14777	0.954756	0.480973	0.172455	0.0278926	0.0296044	1	1.05365	1.05925	0.919568	0.451998	0.173057	0.0309256	0.0159482	1
P0DOY3	NA	NA	NA	NA	NA	NA	NA	NA	NA	NA	NA	NA	NA	NA	NA	NA	1	5.83021	2.46415	0.80111	0.384641	0.23431	0.370063	0.582438	1	0.888427	0.460295	0.480885	0.473797	0.389145	0.342018	0.448508	NA	NA	NA	NA	NA	NA	NA	NA	NA	NA	NA	NA	NA	NA	NA	NA	1
P0DP25	1	1.16105	1.11221	1.03994	0.341147	0.277483	0.550327	0.601349	1	1.80997	1.63216	1.15947	0.54024	0.453999	0.796115	0.87982	1	0.883948	0.915986	0.775272	0.610288	0.40442	0.402663	0.272869	1	0.865716	0.569471	0.547992	0.303861	0.405123	0.270557	0.23785	1	1.42745	0.904435	1.03884	0.34642	0.397625	0.580259	0.353974	1	1.39052	1.33992	1.02892	0.578391	0.512335	0.572911	0.555742	1
P0DPB6	1	0.918498	1.1175	0.468222	0.219159	0.0636136	0.0396252	0.0369947	1	1.01664	1.05781	1.04096	0.319748	0.0434528	0.0364241	0.0201321	NA	NA	NA	NA	NA	NA	NA	NA	NA	NA	NA	NA	NA	NA	NA	NA	1	0.843577	0.924411	0.462657	0.160154	0.0752042	0.0531163	0.047148	1	1.17616	1.01305	0.74458	0.185027	0.0409111	0.0329809	0.0317658	NA
P0DPD7	1	1.57374	0.372449	0	0	0	0	0	1	1.05558	0.402312	0	0	0	0	0	NA	NA	NA	NA	NA	NA	NA	NA	1	0.892238	0.989631	0	0	0	0	0	1	0.831221	0.813131	0	0	0	0	0	1	1.28543	0	0	0	0	0	0	NA
P0DPI2	1	0.974514	1.03902	0.886812	0.632574	0.443783	0.614688	0.766345	1	0.77942	1.14265	1.05616	0.68247	0.53632	0.695045	0.845629	1	0.775696	0.691564	0.695838	0.565219	0.419516	0.568333	0.720925	1	0.887822	1.03394	0.922262	0.769524	0.720632	1.02594	1.38124	1	1.16493	1.22104	1.65826	1.02633	0.673842	0.722814	0.893469	1	1.28782	1.17663	1.45311	0.803149	0.543081	0.544133	0.715855	1
P10109	1	0.99722	1.01133	0.923125	0.309028	0.21312	0.237954	0.249267	1	1.04863	0.874105	0.874626	0.33333	0.244031	0.20433	0.277408	1	0.861413	0.927546	0.555333	0.348427	0.260435	0.245996	0.338294	1	1.27442	1.49693	1.03827	0.339583	0.311571	0.32298	0.157633	1	0.917599	0.917069	0.784902	0.372773	0.232403	0.20228	0.21017	1	1.00051	0.863195	0.810445	0.352898	0.290832	0.249421	0.250129	1
P10124	1	1.02668	0.975274	0.728264	0.335209	0.17417	0.21454	0.174344	1	0.798467	0.859781	0.815156	0.309588	0.100461	0.197814	0.106278	1	0.867717	0.854416	0.705446	0.373293	0.176725	0.167606	0.173493	1	1.08128	1.0016	0.899387	0.396013	0.206116	0.274267	0.220569	1	1.18728	1.46244	1.33148	0.639813	0.265182	0.328487	0.215173	1	1.21373	1.35183	1.31874	0.485034	0.227767	0.265715	0.153018	1
P10153	1	0.769752	0.884835	0.930411	0.610425	0.619762	0.751877	0.889467	1	0.980835	1.15454	0.925895	0.479815	0.507862	0.709621	0.759084	1	0.881288	0.944714	0.907192	0.639885	0.589463	0.623116	0.844357	1	1.03669	1.20668	1.06029	0.861809	0.687379	1.0695	1.28194	1	0.956995	0.713836	0.891482	0.554448	0.583934	0.735285	0.866106	1	0.917577	0.937661	0.966149	0.655131	0.527377	1.14744	1.09027	1
P10155	1	1.13764	0.994607	0.930139	0.730285	0.710768	0.776656	0.641928	1	1.1303	0.994523	1.15823	0.870778	0.701557	0.865682	0.558052	1	0.790564	0.934885	0.78442	0.732061	0.602259	0.62549	0.403159	1	1.0279	1.10393	1.10039	0.919442	0.764304	0.903369	0.765174	1	1.01569	1.00578	0.937454	0.909824	0.683653	0.910063	0.723649	1	1.0977	1.05071	0.907141	0.796455	0.748882	0.802685	0.632135	1
P10253	1	0.990992	0.9868	0.98983	0.652457	0.574805	0.754944	0.742453	1	0.926322	0.924164	0.941379	0.660698	0.566849	0.696537	0.545429	1	0.832502	0.816497	0.622691	0.465459	0.452644	0.45315	0.268728	1	0.980946	1.00374	1.08456	0.713932	0.646421	0.845701	0.782	1	0.910558	0.834163	0.861979	0.674832	0.561857	0.780736	0.727375	1	0.958155	0.877136	0.933401	0.654415	0.605912	0.70605	0.600023	1
P10301	1	1.11362	1.21656	1.07019	0.666494	0.454177	0.221401	0.138842	1	0.926404	1.0979	0.886415	0.562663	0.336726	0.234673	0.0896565	1	0.904689	1.01677	0.837746	0.676607	0.450997	0.393439	0.104977	1	0.998177	1.16034	1.08026	0.680557	0.486728	0.234886	0.180231	1	0.880413	1.15515	0.911782	0.623313	0.42051	0.242933	0.133207	1	0.923718	0.940945	0.857645	0.573113	0.448863	0.258049	0.0748862	1
P10321	1	0.886772	0.858847	0.830586	0.389613	0.258119	0.426365	0.443068	1	0.917538	1.02456	0.719283	0.394244	0.247229	0.457891	0.387207	1	0.963851	0.957958	0.729439	0.42919	0.228908	0.331824	0.281913	1	1.12731	1.34489	0.995938	0.582867	0.350696	0.455475	0.439421	1	0.934401	0.802649	0.750261	0.359383	0.273342	0.335709	0.295328	1	0.981468	0.881358	0.863172	0.385355	0.339183	0.413023	0.417787	1
P10398	1	1.02424	0.942778	0.511231	0.160177	0.107852	0.137989	0.117915	1	0.967714	0.740103	0.409976	0.0981907	0.0279725	0.0406247	0.0174452	1	0.898091	0.572529	0.124853	0	0	0.02404	0	NA	NA	NA	NA	NA	NA	NA	NA	1	0.996817	0.898089	0.429196	0.120771	0.0797089	0.104503	0.109128	1	0.930588	0.702065	0.341796	0.0567031	0.0219367	0.011665	0.00629792	1
P10412	1	1.01612	0.875685	0.986191	0.928771	1.07461	0.753663	1.30292	1	0.83078	0.941496	0.743627	0.772077	0.595076	0.564445	0.78279	1	1.14671	1.27122	1.19115	0.542821	0.306675	0.761027	0.562268	1	0.805507	0.749323	0.906126	0.587399	0.860368	0.439097	0.600677	1	1.20495	1.04194	1.14524	1.20569	1.80687	0.886386	1.55602	1	1.1218	1.31363	1.06881	1.19485	1.39725	1.00711	1.69408	1
P10515	1	0.734108	0.753356	0.629622	0.44862	0.252551	0.0450284	0.030915	1	0.803415	0.917573	0.830083	0.663843	0.282232	0.0753236	0.040649	1	0.919679	0.8738	0.579303	0.462904	0.175101	0.0540823	0.0395304	1	0.745338	0.828446	0.688723	0.546946	0.30116	0.0567611	0.0475186	1	0.806623	0.845519	0.634049	0.520562	0.292277	0.047288	0.0374352	1	0.966028	0.925156	0.868428	0.675059	0.382067	0.0806866	0.0424683	1
P10586-2	1	1.02809	1.07351	0.819903	0.279765	0.146484	0.123656	0.110486	1	0.962086	1.14891	0.770988	0.204622	0.111189	0.126928	0.118385	1	0.8499	0.90912	0.579332	0.217652	0.114282	0.120939	0.0537764	1	1.06298	1.20319	1.05312	0.271161	0.168451	0.150105	0.154541	1	0.965371	1.03593	0.796881	0.300333	0.18099	0.154741	0.140936	1	0.93119	0.938115	0.698264	0.212402	0.148845	0.134175	0.145741	1
P10599	1	1.00693	1.02034	1.0506	0.72008	0.688439	0.899302	1.36071	1	1.22213	0.920195	1.16416	0.658536	0.708229	0.658199	1.10431	1	0.975898	0.949969	0.845601	0.70581	0.708819	0.846021	1.1454	1	0.925252	0.985053	1.06774	0.858645	0.6947	0.864016	1.40351	1	1.14788	1.13187	1.15192	1.05236	0.806259	1.17299	1.35484	1	1.07443	0.83297	0.921502	0.5745	0.634606	0.667099	0.89587	1
P10606	1	1.1558	1.21711	0.737482	0.495963	0.364907	0.654406	0.863326	1	1.70551	0.968012	0.836221	0.487649	0.449588	0.351308	0.74844	1	0.680527	0.491932	0.415786	0.40143	0.28837	0.285979	0.532614	1	0.975346	0.958707	0.688712	0.576906	0.507183	0.452115	0.58796	1	1.17877	0.997652	0.790501	0.420394	0.379668	0.496	0.585427	1	1.28131	0.910985	0.908103	0.504511	0.346701	0.264575	0.442014	1
P10619-2	1	1.0284	1.01058	0.849349	0.52933	0.508706	0.182521	0.0369652	1	0.90057	0.860951	0.943187	0.577588	0.436619	0.211976	0.0396043	1	0.873064	0.853952	0.748713	0.489838	0.351584	0.16863	0.0303401	1	0.998587	0.899991	0.938713	0.608613	0.473975	0.188406	0.0659238	1	0.747818	0.887576	0.7235	0.601595	0.445363	0.293721	0.0343953	1	0.891465	0.867208	0.969227	0.535724	0.483562	0.260306	0.0242287	1
P10644	1	1.05313	0.970252	0.517479	0.138752	0.0545622	0.0391145	0.0241219	1	1.04321	0.916717	0.449086	0.103531	0.0347406	0.0242053	0.0208277	1	0.84865	0.772024	0.444797	0.0774066	0.0325076	0.0328264	0.0300059	1	1.03565	0.942412	0.539151	0.150724	0.0635616	0.0500249	0.0457134	1	0.960348	0.913822	0.412915	0.106884	0.0499154	0.0209914	0.0171487	1	0.961528	0.877652	0.36868	0.0732479	0.0344113	0.0131795	0.0134293	1
P10746	1	1.08143	1.27423	0.729951	0.0916364	0.0466708	0.0337447	0.0149784	1	0.904906	0.91127	0.597879	0.120339	0.0670878	0.0324614	0.0269256	1	0.59647	0.579287	0.309251	0.0528349	0.00862292	0.0132033	0	1	0.876598	0.801287	0.372249	0.107562	0.0391373	0.0258384	0.0324591	1	0.895255	1.06628	0.475941	0.0703771	0.0266316	0.00565463	0.00851719	1	1.05947	0.873826	0.554137	0.151932	0.0767338	0.0184568	0.0130685	1
P10768	1	1.0436	1.05451	0.947275	0.364035	0.248026	0.0356213	0.0241605	1	0.909915	0.918795	0.97225	0.549601	0.209087	0.0594887	0.0165519	1	0.784796	0.841216	0.739605	0.452663	0.191463	0.0386043	0.018544	1	1.07731	1.1052	1.17318	0.629472	0.291909	0.0643836	0.0545489	1	0.935365	1.01219	0.862972	0.600899	0.254777	0.0419323	0.0125512	1	0.994139	1.02433	1.0256	0.562831	0.229853	0.0460535	0.0132495	1
P10809	1	0.811602	0.865319	0.693878	0.615845	0.238004	0.0578677	0.0380656	1	0.939307	0.971531	0.756344	0.672923	0.189442	0.0635468	0.0310917	1	0.734667	0.671085	0.654101	0.662861	0.244201	0.0538769	0.025241	1	0.868252	0.883721	0.792843	0.675977	0.27376	0.0802542	0.0546951	1	0.881764	0.954401	0.815011	0.702318	0.307176	0.0543729	0.0399138	1	0.931516	0.952296	0.825783	0.696222	0.261969	0.0585355	0.0317346	1
P11021	1	0.883512	0.932062	1.13779	1.03711	0.885561	0.346018	0.252051	1	0.909307	1.10399	1.09296	1.01576	0.940874	0.393239	0.281584	1	0.814128	1.02581	0.915749	0.796892	0.748876	0.378115	0.201345	1	0.827477	0.974918	1.10027	1.01112	0.879398	0.373881	0.293764	1	0.907487	1.06201	1.37112	1.2127	1.0647	0.428264	0.255506	1	0.897633	1.22502	1.36944	1.37184	1.178	0.585503	0.359182	1
P11049-3	1	1.22251	1.02464	0.776602	0.47962	0.337498	0.693882	1.16118	1	1.23635	1.35958	0.897619	0.373642	0.284177	0.403825	0.465387	1	0.493466	0.748162	0.434522	0.367354	0.106661	0.169334	0.115269	NA	NA	NA	NA	NA	NA	NA	NA	1	1.15438	1.18794	0.940294	0.438961	0.29913	0.378058	0.596897	1	1.30372	1.29759	1.49095	0.617784	0.430754	0.536622	0.639946	1
P11117	1	0.904495	1.03739	0.745916	0.383014	0.228661	0.175476	0.120818	1	0.904459	0.847167	0.749756	0.408882	0.301065	0.280493	0.139564	1	0.786228	0.812073	0.586483	0.283132	0.202389	0.228756	0.122998	1	1.32125	0.806859	0.24097	0.0949484	0.0700486	0.0718424	0.0980598	1	1.04287	1.06833	0.694713	0.311374	0.199199	0.190095	0.0880909	1	1.00863	0.687203	0.714662	0.363216	0.325658	0.311617	0.171611	1
P11142	1	0.96468	0.94043	0.996247	0.753817	0.514831	0.0674082	0.0439446	1	0.957964	1.09166	0.914494	0.663795	0.46184	0.0671614	0.0451017	1	0.82915	0.894334	0.866295	0.687632	0.559194	0.095628	0.0656195	1	0.998637	1.01452	1.11448	0.842342	0.574361	0.10239	0.0811242	1	1.00564	0.903336	1.03925	0.737613	0.577801	0.0633491	0.0272343	1	0.94385	1.13237	1.08402	0.844845	0.598782	0.0855162	0.0336289	1
P11166	1	1.19771	1.21006	0.914239	0.523615	0.331942	0.582379	0.664529	1	1.01614	1.12329	0.761624	0.420807	0.26518	0.526703	0.519979	1	1.01086	0.98449	0.587822	0.487092	0.377027	0.651544	0.765804	1	1.38327	1.28799	1.04863	0.651717	0.357906	0.609334	0.961128	1	0.996757	1.0157	0.848863	0.400723	0.292619	0.404464	0.531431	1	1.11949	0.926668	1.02485	0.430037	0.329855	0.477314	0.506809	1
P11171-3	1	1.14851	1.25215	0.9355	0.185338	0.105797	0.110142	0.0509347	1	0.976063	1.16147	0.742385	0.12992	0.0797547	0.0748088	0.0634499	1	0.989433	0.966356	0.632284	0.193805	0.092548	0.0916121	0.0705122	1	1.05427	1.18855	0.864748	0.186348	0.0870667	0.0659808	0.111012	1	0.976024	1.03072	0.724277	0.112449	0.0744785	0.0760649	0.0524754	1	1.03463	1.1818	0.809319	0.145873	0.0826155	0.0550167	0.0521341	1
P11172	1	1.12961	1.14309	1.03873	0.509973	0.253941	0.0896215	0.0712544	1	0.98579	0.967774	0.921863	0.456837	0.199417	0.0914503	0.0573437	1	0.880368	0.83975	0.691832	0.368492	0.165581	0.0586718	0.0321867	1	1.09201	1.19001	1.03691	0.485963	0.256658	0.0736153	0.0564504	1	1.02329	1.12456	0.985463	0.537464	0.249768	0.0955181	0.0611907	1	1.11567	1.12981	1.03026	0.497811	0.268842	0.109676	0.0520434	1
P11177	1	0.890561	0.894347	0.682794	0.179561	0.0306236	0.0118765	0.00930441	1	0.9157	0.913775	0.70302	0.191391	0.030133	0.0176086	0.00672272	1	0.83058	0.734526	0.479226	0.172155	0.0334157	0.0210101	0.0140029	1	0.894663	0.927597	0.739326	0.239916	0.055547	0.0343294	0.0291481	1	0.871731	0.892072	0.674021	0.174603	0.0295593	0.00439187	0.00528384	1	0.952942	0.885433	0.675103	0.179819	0.033159	0.00732026	0.00330226	1
P11182	1	0.687578	0.605538	0.435451	0.123336	0.118249	0.0640244	0.0952163	1	0.964699	0.997188	1.00617	0.552903	0.173571	0.123828	0.105083	NA	NA	NA	NA	NA	NA	NA	NA	NA	NA	NA	NA	NA	NA	NA	NA	1	0.930536	0.885841	0.345472	0.364352	0.186711	0.0828461	0.142599	1	1.08293	1.09225	0.776698	0.39801	0.225713	0.106461	0.115036	NA
P11215	1	1.53236	1.07477	0.619001	0.336598	0.175144	0.21279	0.215115	1	1.78831	0.964856	0.638413	0.324252	0.190918	0.261072	0.245222	1	1.01552	0.829996	0.618899	0.407741	0.261957	0.395045	0.359446	1	0.823493	0.896021	0.702715	0.318114	0.237978	0.285016	0.318336	1	1.09899	1.03299	0.880565	0.287209	0.208935	0.200852	0.230963	1	0.962277	0.977606	0.854556	0.338765	0.255793	0.296085	0.334402	1
P11216	1	1.0069	0.996761	0.939205	0.428859	0.277062	0.06582	0.0357674	1	1.19363	1.04166	1.22055	0.618658	0.254958	0.0939171	0.0374082	1	0.855077	0.927166	0.809499	0.449069	0.209754	0.0939821	0.0345373	1	1.07482	1.12392	1.19787	0.60042	0.318854	0.0886565	0.052709	1	0.94801	0.963639	0.860486	0.602711	0.271356	0.0604324	0.0259004	1	0.985538	1.07827	0.946664	0.523541	0.251838	0.0685163	0.0259655	1
P11233	1	1.13289	1.45988	1.11997	0.539915	0.349367	0.474979	0.481282	1	0.94182	0.938165	0.779329	0.401593	0.275814	0.40859	0.331831	1	1.06056	1.02598	0.81512	0.403567	0.309088	0.373053	0.305477	1	0.963231	1.14466	0.901036	0.577605	0.346554	0.507606	0.498233	1	0.904148	1.097	0.915393	0.429987	0.317988	0.352088	0.449283	1	1.04639	0.838811	0.828523	0.389805	0.347453	0.379754	0.312249	1
P11234	1	1.12456	1.15489	1.14048	0.552854	0.387197	0.511903	0.427423	1	1.07944	1.19556	0.840983	0.44504	0.315914	0.448729	0.350077	1	1.21547	1.02089	0.846995	0.55042	0.36292	0.52706	0.360063	1	1.28667	1.37261	1.49897	0.634791	0.483989	0.454097	0.467799	1	0.95914	0.908742	0.767787	0.396076	0.337214	0.347466	0.342591	1	0.925471	0.896801	0.79751	0.38614	0.330762	0.420946	0.362803	1
P11274-2	1	2.03	1.49435	1.3149	0.288954	0.154473	0.1424	0.158299	1	0.625528	1.12457	0.51744	0	0	0.106877	0	NA	NA	NA	NA	NA	NA	NA	NA	NA	NA	NA	NA	NA	NA	NA	NA	1	1.15284	1.31025	1.09865	0.248793	0.172814	0.114659	0.127911	1	0.548667	0.500785	0	0	0	0	0	NA
P11279	1	1.23005	0.791141	0.587496	0.261301	0.282193	0.406601	0.432675	1	1.04301	0.708385	0.746797	0.429417	0.323566	0.502431	0.621452	1	0.907757	0.634855	0.497335	0.396221	0.373436	0.589806	0.796743	1	1.19641	1.00241	0.808346	0.518593	0.504372	0.852223	1.06463	1	0.975946	0.558463	0.360164	0.311718	0.26727	0.380829	0.375012	1	0.998059	0.621153	0.543341	0.322217	0.330835	0.397562	0.514261	1
P11309	1	0.79462	1.05573	0.553587	0.188887	0.131954	0.124075	0.121923	1	0.883344	0.807168	0.604015	0.374052	0.236335	0.199145	0.102382	1	1.00288	1.02938	0.737676	0.530596	0.433258	0.597429	0.10587	1	0.157319	0.214038	0.16881	0.0889918	0.0574603	0.0602742	0.0697757	1	0.613562	1.04902	0.480909	0.226663	0.139296	0.173274	0.111564	1	0.735431	0.351721	0.441456	0.183765	0.13831	0.0878934	0.0507673	1
P11310	1	0.904325	0.959718	0.775759	0.617317	0.421785	0.0907489	0.0392996	1	0.91309	0.911883	0.790427	0.6195	0.401805	0.14247	0.0716439	1	0.879242	0.823075	0.819357	0.758794	0.56119	0.121415	0.0377175	1	0.867289	0.9702	0.848978	0.651761	0.453872	0.104975	0.0442424	1	0.899339	0.988062	0.921724	0.681217	0.488502	0.108354	0.0268518	1	0.962557	1.03603	0.884365	0.670887	0.463571	0.165057	0.0540631	1
P11387	NA	NA	NA	NA	NA	NA	NA	NA	1	1.02411	0.823425	0.806134	0.32758	0.235695	0.157683	0.131535	1	1.19083	0.674204	0.396976	0.273007	0.0946008	0.118584	0.142545	NA	NA	NA	NA	NA	NA	NA	NA	NA	NA	NA	NA	NA	NA	NA	NA	1	1.20807	0.984284	0.676217	0.384935	0.424733	0.207827	0.221091	1
P11388	1	0.8316	0.827662	0.687874	0.466483	0.488126	0.301876	0.407543	1	2.10079	1.08736	0.706993	0.347305	0.412111	0.223335	0.419078	1	1.17883	0.965586	0.661264	0.536767	0.41034	0.411348	0.52665	1	0.820369	0.753059	0.579233	0.445644	0.39601	0.278845	0.430619	1	0.921399	0.728194	0.589072	0.511565	0.503505	0.322084	0.434952	1	0.77572	0.798403	1.01191	0.401406	0.423986	0.284343	0.371436	1
P11413	1	1.0041	1.06068	0.950203	0.412382	0.0803999	0.0238016	0.0152585	1	0.954906	0.986927	0.981127	0.371892	0.0521453	0.0305458	0.017463	1	0.815008	0.851706	0.725221	0.337141	0.0559733	0.0280792	0.0209139	1	1.04491	1.08818	1.04746	0.482076	0.0917236	0.0359354	0.0329871	1	0.933541	1.09903	0.987314	0.466428	0.0988106	0.00907298	0.00640072	1	0.986976	0.970535	0.908877	0.372357	0.0591196	0.0129241	0.0085758	1
P11441	1	0.964367	0.985233	0.628415	0.145998	0.0999149	0.0687684	0.0660697	1	1.03258	0.897798	0.633528	0.15997	0.0796321	0.0601736	0.0591639	1	0.883924	0.763935	0.351028	0.136344	0.053391	0.0563716	0.0245568	1	0.950243	1.04707	0.570781	0.206672	0.118114	0.0737001	0.0534973	1	1.19595	1.14769	0.607939	0.169612	0.0792915	0.0704767	0.0590655	1	1.36581	1.02943	0.726348	0.178239	0.0822003	0.0578356	0.047573	1
P11586	1	1.02529	1.03192	0.993889	0.107094	0.0372026	0.0202361	0.0171936	1	0.954084	1.02963	0.763258	0.0798234	0.0304139	0.0209708	0.0171435	1	0.84141	0.856345	0.496975	0.0725619	0.0209723	0.0185099	0.020905	1	1.03728	1.10335	1.00387	0.108842	0.0327796	0.023231	0.0303061	1	0.932644	0.969317	0.855774	0.0695186	0.024018	0.00984339	0.0112151	1	0.984575	1.02103	0.823292	0.0749799	0.0294522	0.0157872	0.0140079	1
P11717	1	1.13541	1.07525	0.720308	0.229605	0.143925	0.133719	0.149031	1	0.974217	0.957901	0.652511	0.199761	0.113434	0.100372	0.0992523	1	0.99643	0.919171	0.606349	0.268331	0.153096	0.144214	0.144515	1	1.1047	1.13815	0.798291	0.274565	0.177825	0.146202	0.180765	1	0.956045	1.01011	0.637867	0.250653	0.164787	0.135657	0.187606	1	0.982498	0.887707	0.700641	0.21124	0.145918	0.11228	0.133522	1
P11766	1	1.03932	1.13141	1.03347	0.69879	0.546786	0.312927	0.123908	1	0.916633	1.05528	0.945889	0.636827	0.409205	0.28699	0.0846969	1	0.769358	0.856644	0.690144	0.520451	0.406457	0.223461	0.0387135	1	0.996498	1.11287	1.17291	0.791075	0.562913	0.379191	0.169358	1	0.81755	1.0322	0.897923	0.672607	0.44307	0.302744	0.081826	1	0.896041	0.98607	0.942106	0.573744	0.44006	0.306735	0.0598328	1
P11802	1	0.814194	0.705736	0.477482	0.169269	0.103277	0.0246131	0.013912	1	0.780945	0.60386	0.365671	0.134786	0.0615974	0.0356105	0.0206221	1	0.858411	0.674311	0.442284	0.239782	0.0925255	0.0580445	0.0199668	1	1.01972	1.02839	0.627843	0.217095	0.124706	0.0428942	0.0423654	1	0.866407	0.70678	0.404881	0.180389	0.093809	0.0252924	0.0185306	1	0.847286	0.566693	0.343805	0.142626	0.0675084	0.0280246	0.0135691	1
P11831	1	1.0542	1.58346	0.660141	0	0	0.0423705	0.104323	1	1.47578	1.08238	0.846066	0.0734509	0	0.0316013	0	1	0.900787	0.852463	0.477	0.253044	0.0763249	0.0501218	0.047689	1	1.26	1.20582	0.7969	0.195812	0.0646836	0.0499338	0.0676614	1	1.5344	1.34986	0.773939	0.165786	0.113854	0	0	1	0.927102	0.697577	0.409308	0	0	0	0	1
P11908	1	1.06696	1.04585	1.02482	0.667125	0.452888	0.209428	0.0676895	1	0.971834	1.12806	0.988145	0.604389	0.363718	0.2283	0.0532261	1	0.847397	0.875079	0.805722	0.547655	0.372461	0.254949	0.0380997	1	1.07332	1.11748	1.11944	0.693179	0.478876	0.235918	0.0850585	1	0.958848	1.09423	1.01186	0.738396	0.482575	0.270202	0.0560457	1	0.895006	1.09609	0.950975	0.595581	0.425779	0.294853	0.0482357	1
P11940	1	0.928546	0.865836	0.718756	0.163112	0.0606881	0.0412037	0.0397946	1	0.950987	0.903154	0.671718	0.117151	0.0329496	0.0221844	0.0190311	1	0.885124	0.803521	0.585341	0.121073	0.0284881	0.0283589	0.0255155	1	0.95037	0.911084	0.771839	0.1591	0.0378843	0.022298	0.0252094	1	0.893841	0.797198	0.666102	0.135954	0.054539	0.0349235	0.0343235	1	0.964551	0.901336	0.709439	0.112771	0.038243	0.0172861	0.0189571	1
P12004	1	0.982112	1.00254	0.943746	0.471872	0.334256	0.171279	0.0712019	1	0.943427	0.915328	0.944659	0.532305	0.299974	0.181211	0.051723	1	0.779949	0.770885	0.659861	0.451976	0.300867	0.161397	0.0248253	1	1.01283	1.0292	1.03874	0.58623	0.351563	0.192383	0.0819113	1	0.903369	0.94655	0.810185	0.591918	0.352954	0.21184	0.0668633	1	0.95694	0.933463	0.898181	0.559145	0.344162	0.21117	0.0522564	1
P12081	1	0.96722	1.00163	0.951035	0.22023	0.0478279	0.0259314	0.0175023	1	1.04189	0.988621	0.939148	0.168655	0.0411776	0.0224918	0.0159261	1	0.890915	0.956696	0.822501	0.367147	0.0775731	0.0318647	0.017806	1	0.951417	1.01064	1.03723	0.241876	0.0551613	0.032897	0.0252565	1	0.962501	1.08794	1.01057	0.221157	0.0424764	0.0133449	0.0122304	1	0.97528	0.98698	0.961075	0.143219	0.0388632	0.0117209	0.00765769	1
P12109	1	1.25889	2.92964	1.17219	0.535758	0.13146	0.0803642	0.139126	NA	NA	NA	NA	NA	NA	NA	NA	1	1.09837	0.963393	0.620627	0.244334	0.155173	0.143357	0.124807	1	1.82086	3.09312	1.777	0.704486	0.180517	0.0684672	0.174833	1	0.875473	1.07013	0.809774	0.350457	0.10369	0.0643292	0.180865	NA	NA	NA	NA	NA	NA	NA	NA	1
P12236	1	0.898954	0.90625	0.963385	0.464824	0.291525	0.339853	0.276348	1	0.630577	0.937828	0.75118	0.472565	0.184208	0.30409	0.254982	1	0.90625	1.04733	0.919786	0.659374	0.279896	0.537486	0.34369	1	1.0866	1.20466	0.995315	0.549602	0.341639	0.280031	0.245511	1	0.87138	0.830128	0.89208	0.434615	0.328056	0.354511	0.417125	1	0.915386	0.832882	1.07196	0.562006	0.467113	0.480825	0.386121	1
P12268	1	0.961718	1.01028	1.02147	0.194118	0.0513074	0.0257404	0.0237404	1	1.06036	1.01907	0.990213	0.151725	0.0356789	0.0274162	0.024261	1	0.795895	0.889337	0.810319	0.320538	0.0238218	0.0287518	0.0137565	1	0.976606	1.03943	1.03181	0.20059	0.0531246	0.0320175	0.0346632	1	1.09397	1.20615	1.12791	0.258438	0.0626472	0.0300443	0.0201599	1	1.04756	1.05538	1.08217	0.203927	0.0515711	0.0250513	0.0165445	1
P12270	1	1.06103	0.811539	0.656901	0.24626	0.0887943	0.0632769	0.0613536	1	1.06236	0.83211	0.647017	0.218171	0.0737562	0.0613227	0.0565597	1	0.909841	0.683268	0.439785	0.177799	0.055783	0.047386	0.0348858	1	1.10417	0.915251	0.70353	0.297904	0.135959	0.110321	0.11136	1	1.01738	0.7762	0.589986	0.244706	0.0903226	0.0572378	0.0629607	1	1.04671	0.781777	0.614736	0.2171	0.0827727	0.0490894	0.0512249	1
P12273	1	1.65859	0.773051	1.14792	0.356464	0.4175	0.273624	0.268234	1	1.69097	0.494193	1.41566	0.267172	0.204823	0.409995	0.256726	NA	NA	NA	NA	NA	NA	NA	NA	NA	NA	NA	NA	NA	NA	NA	NA	1	1.35266	1.07005	0.650113	0.185258	0.158627	0.117977	0.0956612	1	3.12771	0.870641	0.946921	0.193881	0.193461	0.308543	0.15203	NA
P12277	1	0.990473	0.944188	0.918004	0.120267	0.0474489	0.022434	0.0220756	1	1.00366	1.1545	0.819061	0.114648	0.0450165	0.0300828	0.0219196	1	0.812262	0.837355	0.562077	0.0930119	0.0169899	0.0169387	0.0182153	1	1.02295	1.08934	0.901544	0.192386	0.112966	0.0867826	0.0868693	1	0.980167	0.896518	0.803474	0.096157	0.0353804	0.0137477	0.0131628	1	0.926864	1.17336	0.820688	0.111749	0.0420756	0.0291487	0.0247866	1
P12314	1	0.912744	1.11074	0.776499	0.482219	0.272526	0.330127	0.310588	1	0.864655	0.866799	0.720413	0.355942	0.227456	0.289446	0.309141	1	1.11196	0.875819	0.838604	0.550326	0.408526	0.718067	0.636066	1	1.05197	0.904067	1.15421	0.463785	0.385446	0.531718	0.536069	1	0.844857	1.01883	0.763932	0.444577	0.286508	0.304187	0.349628	1	0.925178	0.749466	0.618369	0.296941	0.230852	0.229423	0.229036	1
P12318-2	1	1.31994	1.33639	1.03487	0.62091	0.359875	0.571497	0.68584	1	0.825444	0.98753	0.670022	0.362542	0.203041	0.377047	0.360679	1	1.08198	1.06709	0.732628	0.519268	0.409003	0.627053	0.755602	1	1.02709	1.07092	1.02283	0.539598	0.37654	0.587155	0.66833	1	0.999442	1.11567	0.820488	0.437544	0.361162	0.467575	0.659522	1	0.879318	0.783753	0.773665	0.35428	0.230194	0.354569	0.354905	1
P12429	1	1.23983	1.19675	0.973895	0.215158	0.107064	0.0833584	0.0442257	1	0.993465	0.797205	0.406846	0.183008	0.0826802	0.0579567	0.0376381	1	0.805765	0.877424	0.634757	0.162113	0.034315	0.004772	0	1	0.888157	0.983109	0.74855	0.2026	0.143348	0.0860323	0.138336	1	1.15708	1.15691	0.726878	0.264805	0.0876977	0.0429344	0.0415425	1	0.853861	1.41463	0.647226	0.312083	0.091829	0.110745	0.041309	1
P12694	1	0.84564	0.900311	0.699192	0.289716	0.0441437	0.0239231	0.0296926	1	0.948122	0.894894	0.705658	0.323224	0.0670995	0.047317	0.0239664	1	0.859412	0.85698	0.558896	0.349106	0.0329045	0.01678	0.00257203	1	0.808413	0.777038	0.498558	0.256086	0.0447843	0.0188546	0.0205052	1	0.857458	0.95881	0.604367	0.191336	0.0402628	0.0229443	0.0119108	1	0.988995	0.938508	0.739434	0.23131	0.0592529	0.0228805	0.0194142	1
P12724	1	1.09806	1.23654	0.937052	0.344103	0.0942323	0.134804	0.12681	1	1.05388	0.771193	0.824352	0.214053	0.117331	0.10157	0.0821486	1	0.88336	0.980338	0.662887	0.35098	0.0938201	0.0847769	0.0656733	1	0.85802	0.93476	0.785559	0.394808	0.092852	0.0740862	0.0947281	1	0.873547	0.982719	0.813029	0.368405	0.153773	0.104555	0.128855	1	0.93027	0.77007	0.740464	0.197692	0.118422	0.0824119	0.0685114	1
P12814	1	1.01507	1.08361	1.21246	0.864899	0.499628	0.0523486	0.0385163	1	1.01662	1.11119	1.10369	0.773734	0.461481	0.0587478	0.0381799	1	0.995773	1.13511	1.12929	0.814126	0.418118	0.0531974	0.0367168	1	0.977495	1.20207	1.32704	0.859613	0.54972	0.088513	0.0761243	1	0.962744	1.11701	1.15277	0.857914	0.539907	0.0336752	0.0192378	1	1.02485	1.20701	1.27442	0.962839	0.615124	0.0474731	0.0164951	1
P12931	1	0.964772	0.903137	0.660204	0.117717	0.0203275	0.0232497	0.0160497	1	0.92101	0.853698	0.40128	0.0428392	0	0	0.0241757	1	0.978526	0.834814	0.437536	0.121862	0.0173267	0.0400955	0.0408744	NA	NA	NA	NA	NA	NA	NA	NA	1	0.829391	0.783356	0.566212	0.0634365	0.0384246	0	0	1	1.04298	1.01966	0.643966	0	0.0468179	0	0	1
P12955	1	1.07964	1.1304	1.0415	0.528097	0.220899	0.0742334	0.0511395	1	0.889255	1.01071	0.960939	0.522202	0.17999	0.0822286	0.0455719	1	0.834309	0.788554	0.731338	0.413337	0.167651	0.0668431	0.0346822	1	0.937266	0.938282	0.907283	0.519958	0.249948	0.109984	0.0848518	1	0.870421	1.06011	0.938407	0.541337	0.202492	0.0565437	0.0329498	1	0.986088	1.00247	0.970974	0.51592	0.176111	0.0636052	0.0299854	1
P12956	1	1.05338	0.579593	0.209812	0.0367016	0.0170072	0.0171888	0.0175929	1	1.01052	0.554745	0.193989	0.0356858	0.0110733	0.0243379	0.0187636	1	0.809999	0.291483	0.116961	0.0319187	0.00969767	0.0161181	0.0117315	1	1.02673	0.607341	0.231863	0.0447408	0.023801	0.0216298	0.0287265	1	0.937097	0.513024	0.170366	0.0287689	0.0169978	0.00807556	0.0169031	1	0.981825	0.496688	0.165643	0.0308983	0.0192173	0.0126762	0.0117211	1
P13010	1	1.00139	0.388525	0.126592	0.0265374	0.0121047	0.014005	0.0120571	1	0.924075	0.351498	0.0935619	0.0239009	0.00502622	0.0157437	0.0103502	1	0.760837	0.207503	0.0880995	0.0225004	0.00480251	0.0142419	0.00628178	1	0.98647	0.38957	0.130187	0.0267818	0.0107676	0.0144628	0.0177914	1	0.947793	0.367146	0.0877176	0.0248181	0.0134276	0.00609614	0.00782199	1	0.94857	0.291473	0.0769179	0.0168656	0.0102988	0.00848065	0.00723571	1
P13073	1	1.11353	0.803274	1.0419	0.576742	0.334735	0.296411	0.194995	1	0.964308	0.99719	0.473033	0.152577	0.105039	0.129087	0.124991	1	0.922187	0.878227	0.843285	0.684108	0.369464	0.48762	0.193211	1	0.953682	0.865372	0.752683	0.454499	0.376267	0.274437	0.305268	1	1.32117	0.835599	1.06203	0.452502	0.35392	0.219303	0.252619	1	1.02451	0.931103	0.445913	0.175057	0.141171	0.176351	0.180014	1
P13164	NA	NA	NA	NA	NA	NA	NA	NA	NA	NA	NA	NA	NA	NA	NA	NA	1	1.09738	1.02713	0.703207	0.312956	0.134626	0.178861	0.0950137	NA	NA	NA	NA	NA	NA	NA	NA	NA	NA	NA	NA	NA	NA	NA	NA	NA	NA	NA	NA	NA	NA	NA	NA	1
P13284	1	1.43153	1.12204	0.949123	0.558164	0.467575	0.515636	0.451357	1	0.928004	0.857259	0.834562	0.504307	0.225752	0.338906	0.222721	1	0.801207	0.904835	0.361883	0.429745	0.242277	0.338738	0.100371	1	1.27278	1.46952	1.04908	0.449876	0.478047	0.400073	0.34532	1	0.819767	1.07143	0.723561	0.480113	0.35548	0.361722	0.333461	1	1.19731	0.786977	0.747651	0.312473	0.250876	0.254169	0.197532	1
P13473-2	1	1.0259	0.896982	0.669268	0.405825	0.324132	0.395743	0.298001	1	1.56119	0.858095	1.01945	0.440044	0.312728	0.355761	0.345058	1	0.910677	0.973698	0.714708	0.569551	0.484017	0.518589	0.303921	1	0.89247	1.27766	0.665227	0.63635	0.500392	0.458526	0.803402	1	0.970428	0.719645	0.459539	0.383372	0.305656	0.415568	0.34756	1	1.04191	0.524896	0.518697	0.253775	0.26371	0.228136	0.20084	1
P13489	1	1.06299	1.10211	0.979591	0.247165	0.0303776	0.0236231	0.0176313	1	1.06631	1.01046	0.921668	0.176719	0.0252507	0.02725	0.0131183	1	0.790017	0.84932	0.623146	0.151734	0.0159343	0.0103841	0.0118326	1	1.06096	1.15726	1.15556	0.273471	0.029026	0.0228544	0.0236193	1	0.886157	1.03493	0.826178	0.235331	0.0279855	0.0122519	0.00882484	1	0.956275	0.953517	0.937761	0.156841	0.0190384	0.00638094	0.0042867	1
P13498	1	1.19292	1.08167	0.473041	0.256935	0.127767	0.0990342	0.0658987	1	1.33239	0.770943	0.481522	0.157855	0.0890402	0.130906	0.0744032	NA	NA	NA	NA	NA	NA	NA	NA	NA	NA	NA	NA	NA	NA	NA	NA	1	1.07839	1.05394	0.676099	0.355146	0.177665	0.131755	0.0999443	1	1.04094	0.849314	0.50152	0.227423	0.155322	0.201112	0.117689	NA
P13591	1	1.23174	1.13953	1.28462	0.863048	0.796605	0.962947	1.29054	1	1.24306	1.18722	1.04198	0.677286	0.558575	0.864024	1.05648	1	1.46037	1.06793	1.00635	0.817239	0.73594	0.988512	1.091	1	1.20814	1.24594	1.34977	1.03312	0.825554	1.2005	1.49049	1	0.987454	0.898609	1.00952	0.60613	0.659553	0.823426	0.981701	1	0.94412	0.940934	0.945935	0.565545	0.576635	0.831279	1.07666	1
P13591-1	NA	NA	NA	NA	NA	NA	NA	NA	NA	NA	NA	NA	NA	NA	NA	NA	1	1.0147	1.1559	0.683379	0.682427	0.598571	0.964636	0.915908	1	0.958787	1.49491	1.14887	0.88472	0.766544	1.09332	1.31582	NA	NA	NA	NA	NA	NA	NA	NA	NA	NA	NA	NA	NA	NA	NA	NA	1
P13612	1	1.0909	1.18597	0.980133	0.588225	0.401094	0.549922	0.512911	1	0.943965	0.988848	0.862515	0.534713	0.442477	0.669966	0.65367	1	0.952247	0.725813	0.339831	0.265862	0.216526	0.339676	0.200362	1	0.989907	0.932344	0.676914	0.359762	0.255432	0.372018	0.370071	1	0.914129	0.937647	0.850773	0.438438	0.357557	0.475825	0.470848	1	1.0359	0.941149	0.883585	0.51786	0.551041	0.757741	0.732305	1
P13639	1	1.04117	1.07993	1.13032	0.799468	0.648434	0.211578	0.0439996	1	1.02481	0.994564	1.1712	0.806942	0.613288	0.259574	0.0485206	1	0.833302	0.875701	0.822512	0.630803	0.528888	0.185568	0.0341786	1	1.02842	1.14112	1.22387	0.864447	0.638884	0.216168	0.0566082	1	0.984506	1.12121	1.33092	0.942424	0.779987	0.310796	0.0251213	1	0.990544	1.16178	1.17283	0.863796	0.684173	0.319517	0.0185895	1
P13667	1	0.832135	0.885975	0.607065	0.211632	0.139632	0.0988287	0.109061	1	1.01582	1.02966	0.723996	0.246477	0.146541	0.123616	0.119854	1	0.838639	0.870329	0.440137	0.21311	0.107313	0.108282	0.0958123	1	0.85822	0.893169	0.613157	0.254578	0.148024	0.117293	0.135796	1	0.922864	1.0127	0.664136	0.26332	0.18087	0.126274	0.148031	1	0.986032	1.01732	0.716175	0.253404	0.19493	0.1426	0.149798	1
P13674	1	0.759474	0.551389	0.282393	0.097444	0.0462046	0.0261024	0.0250633	1	0.777425	0.610637	0.287424	0.0930823	0.0363712	0.0282294	0.0190793	1	0.707814	0.471907	0.212645	0.102166	0.0283173	0.0255163	0.0124417	1	0.753421	0.551475	0.27558	0.104244	0.0550294	0.0318514	0.02577	1	0.755016	0.656803	0.29373	0.120431	0.0517553	0.0253745	0.0172604	1	0.866119	0.637079	0.315843	0.102224	0.049694	0.0239411	0.018168	1
P13693	1	1.01795	1.16091	0.908757	0.490646	0.157694	0.0473204	0.0288263	1	0.86334	0.83405	0.930045	0.405695	0.118282	0.0569108	0.0373409	1	0.78985	0.815899	0.569672	0.320995	0.0896317	0.0496241	0.036192	1	0.985289	1.06751	1.02847	0.505722	0.174428	0.0693705	0.0598583	1	0.88365	1.17411	0.849974	0.465006	0.111769	0.0388536	0.0218046	1	0.981221	0.992687	0.907727	0.395983	0.112218	0.0374303	0.0284776	1
P13716	1	0.966493	1.00695	1.0125	0.66757	0.553893	0.577836	0.741906	1	0.949965	1.08577	0.95486	0.664938	0.557841	0.707405	0.969766	1	0.813765	0.799393	0.752517	0.631623	0.587435	0.659187	1.01799	1	0.948203	1.04789	1.08624	0.749751	0.636345	0.787485	0.987368	1	0.932153	0.922146	0.843307	0.634332	0.507757	0.544597	0.676707	1	0.992768	0.980857	0.907035	0.668913	0.609868	0.789987	1.05477	1
P13796	1	1.06113	1.11135	1.15309	0.843073	0.614433	0.246814	0.18884	1	0.9916	1.08172	1.10386	0.746917	0.47368	0.244951	0.157826	1	0.816892	0.918575	0.919893	0.623428	0.434845	0.205968	0.117174	1	0.980496	1.11014	1.23343	0.88389	0.551497	0.257631	0.201916	1	0.952685	1.09445	1.10142	0.855534	0.569035	0.273831	0.187548	1	0.946834	1.04923	1.04379	0.747352	0.546649	0.294007	0.168032	1
P13797	1	1.06532	1.16073	1.02007	0.459171	0.153814	0.0441428	0.0268022	1	1.01772	1.06985	1.00145	0.443801	0.110911	0.0401185	0.0258357	1	0.851813	0.967206	0.679942	0.379659	0.0965753	0.0426294	0.0246941	1	0.945011	0.9933	0.988406	0.476709	0.169618	0.0480362	0.0424365	1	0.887872	1.16513	0.90506	0.468867	0.139028	0.029817	0.0167963	1	0.99513	1.01476	0.933708	0.446407	0.110927	0.01898	0.0102893	1
P13798	1	0.97034	1.05869	1.08658	0.765279	0.664669	0.820762	0.793377	1	1.05256	1.1325	1.02191	0.676945	0.599857	0.767872	0.797074	1	0.836869	0.92959	0.823011	0.655965	0.629852	0.690061	0.600801	1	0.98631	1.06142	1.10317	0.740122	0.633528	0.88014	0.887878	1	0.941076	0.94083	0.881955	0.697891	0.598856	0.76092	0.766758	1	0.941921	0.949112	0.848034	0.638824	0.592476	0.818954	0.801313	1
P13804	1	0.989114	0.968998	0.919714	0.420451	0.256449	0.307385	0.0794071	1	0.98191	0.985708	0.832892	0.303198	0.180489	0.227283	0.0430622	1	0.833633	0.797213	0.653889	0.322167	0.154215	0.163621	0.0326637	1	1.00369	1.07573	0.970009	0.3345	0.224141	0.236883	0.0632317	1	1.0034	1.12049	0.874827	0.432039	0.269995	0.326594	0.064574	1	0.922616	0.950927	0.804919	0.312086	0.210415	0.238964	0.0287554	1
P13807	1	0.98311	1.11393	1.01765	0.548628	0.296264	0.0543716	0.0325527	1	1.00558	1.02934	0.954268	0.447488	0.159662	0.0557646	0.0248744	1	0.861477	0.903847	0.875367	0.459424	0.115616	0.06568	0.0357102	1	0.964921	1.06068	1.05648	0.611055	0.369507	0.0716254	0.062781	1	0.907921	1.05771	0.957727	0.510777	0.296985	0.0439724	0.0219653	1	0.936636	1.05571	0.963858	0.479647	0.298286	0.0623077	0.0259671	1
P13861	1	1.02123	0.976588	0.750482	0.312805	0.113513	0.0376549	0.0367455	1	0.97936	0.9158	0.621188	0.223995	0.0706412	0.029092	0.0200298	1	0.863004	0.807855	0.61721	0.233937	0.0372737	0.0276346	0.0179902	1	1.03434	0.984413	0.784258	0.323605	0.118255	0.0284462	0.0347195	1	0.913603	0.885491	0.698511	0.269328	0.096191	0.0199071	0.0235791	1	0.969238	0.949889	0.669167	0.24499	0.0715251	0.0158558	0.0111608	1
P13929	1	0.950542	1.17833	0.954235	0.49958	0.550751	0.390215	0.145047	1	0.860848	0.856275	0.989957	0.568549	0.440002	0.364227	0.082174	1	0.934606	0.707038	0.808115	0.477137	0.277093	0.205359	0.0405993	1	1.13831	1.00766	1.01689	0.519106	0.305455	0.220339	0.126306	1	1.02556	1.05591	0.945061	0.62402	0.421885	0.38206	0.182117	1	0.939665	1.2717	0.885986	0.514976	0.43838	0.327737	0.0823633	1
P13984	1	1.02658	0.997488	0.838125	0.410785	0.203359	0.0521443	0.0445521	1	0.969499	0.986156	0.792354	0.343671	0.123498	0.0847302	0.0712907	1	0.989406	0.911798	0.677235	0.441085	0.156622	0.081968	0.077426	1	0.879636	0.92091	0.82085	0.44416	0.218638	0.135816	0.14857	1	1.13904	1.32805	1.13387	0.60874	0.254649	0.0561722	0.0413811	1	0.981455	1.03606	0.764611	0.348983	0.146409	0.0827848	0.068193	1
P13987	1	1.64614	1.67121	1.04159	0.478144	0.427362	0.557113	0.538418	1	1.06557	1.18528	1.0806	0.487699	0.297958	0.382565	0.289763	1	1.14932	0.921377	0.798647	0.619152	0.34758	0.438181	0.544704	1	0.96659	0.87755	0.824445	0.445192	0.286861	0.305897	0.350682	1	0.974781	1.13867	0.952054	0.382431	0.34949	0.329716	0.439164	1	1.02948	1.1111	1.09428	0.389364	0.274244	0.270995	0.233336	1
P13995	1	1.0144	0.921357	0.878423	0.45302	0.159223	0.0516243	0.0472599	1	0.950028	1.03846	0.812442	0.37331	0.164761	0.0772558	0.0966111	1	0.945045	0.802283	0.641167	0.434761	0.155567	0.0823048	0.165404	1	1.03514	1.05275	0.812557	0.482935	0.187514	0.048487	0.0496927	1	1.06289	0.88844	0.898595	0.42996	0.204363	0.0457024	0.0376491	1	1.00588	1.23957	0.897234	0.526602	0.249405	0.123855	0.148068	1
P14174	1	1.15188	1.09316	1.03243	0.473401	0.514148	0.790436	0.766992	1	1.0163	0.887493	1.19986	0.521791	0.540088	0.53593	0.63978	1	0.779385	0.647037	0.71244	0.638846	0.471059	0.499493	0.57666	1	0.90123	0.971441	1.21674	0.736402	0.596406	0.771342	0.732984	1	1.13247	1.07798	1.15834	0.696772	0.586885	0.800166	0.674862	1	1.36075	1.16312	1.20461	0.785453	0.346098	0.449467	0.463408	1
P14207	NA	NA	NA	NA	NA	NA	NA	NA	1	1.60485	0.724974	0.797071	0.295317	0.247664	0.317635	0.161354	1	0.720148	0.728102	0.294166	0.424742	0.49708	0.663066	0.642366	1	1.19743	1.41536	1.02912	0.502444	0.398177	0.5731	0.751131	NA	NA	NA	NA	NA	NA	NA	NA	1	0.942867	0.543917	0.468419	0.264598	0.216984	0.158684	0.176827	1
P14209-3	1	1.484	1.0058	0.507467	0.176474	0.117733	0.181332	0.24378	NA	NA	NA	NA	NA	NA	NA	NA	1	1.49449	1.16157	1.15967	0.793048	0.389661	0.430539	0.836073	NA	NA	NA	NA	NA	NA	NA	NA	1	0.775903	0.814678	0.449537	0.130545	0.0936368	0.0662786	0.134893	NA	NA	NA	NA	NA	NA	NA	NA	1
P14314-2	1	0.891778	1.01265	1.19403	0.658643	0.510897	0.443619	0.587847	1	0.979281	1.08925	1.10848	0.750769	0.502251	0.490275	0.712245	1	0.864977	0.975493	0.785714	0.458298	0.280607	0.306389	0.393511	1	0.852526	1.07658	1.19756	0.922479	0.695122	0.55718	0.760658	1	0.920838	1.10817	1.11829	0.766888	0.562083	0.49159	0.601155	1	0.994746	1.38925	1.54465	1.13182	0.729792	0.727171	0.981544	1
P14317	1	0.941288	1.0042	1.02307	0.671051	0.490904	0.493086	0.591407	1	0.994221	1.01078	1.02394	0.601958	0.528555	0.523889	0.677579	1	0.819904	0.918629	0.942451	0.67083	0.574875	0.576177	0.588073	1	0.963649	1.09651	1.12672	0.805534	0.582946	0.579251	0.780906	1	0.973192	1.01638	1.01694	0.733364	0.578171	0.617849	0.680231	1	0.991863	0.995471	1.0388	0.718488	0.609692	0.645708	0.791914	1
P14324-2	1	0.970781	0.975866	0.643234	0.0610995	0.026758	0.0187323	0.0165756	1	0.918964	0.954358	0.593887	0.0525634	0.0217018	0.018164	0.00965441	1	0.843309	0.771848	0.25659	0.0354066	0.00605308	0.00892892	0.0143951	1	1.05423	1.08083	0.716542	0.0638271	0.0164261	0.0199988	0.0199251	1	1.04603	0.913866	0.611991	0.0500057	0.0172508	0.0067919	0.00792964	1	0.943935	0.983623	0.539742	0.0359334	0.0177557	0.0070707	0.00688403	1
P14384	1	1.16049	1.17602	0.957483	0.555269	0.371718	0.401474	0.368838	1	1.17498	1.18459	1.01017	0.519111	0.313576	0.370755	0.265239	1	1.05284	1.08345	0.88688	0.58681	0.422245	0.510561	0.398551	1	1.12733	1.06362	0.978062	0.64853	0.367685	0.362	0.392649	1	0.86585	0.961752	0.837484	0.522334	0.350959	0.380064	0.353617	1	0.963963	0.99127	0.862565	0.48478	0.339282	0.356423	0.326192	1
P14550	1	1.04635	1.01037	0.977635	0.15507	0.0739616	0.0536826	0.0581984	1	0.962111	1.03184	0.83274	0.118967	0.0554513	0.0475811	0.0499354	1	0.805443	0.817945	0.571016	0.0721488	0.0142217	0.0155862	0.010039	1	1.05761	1.04254	0.990904	0.117665	0.0312918	0.0213891	0.02602	1	0.934474	0.991858	0.853412	0.135876	0.0464406	0.0517993	0.0537744	1	0.988698	1.02521	0.858074	0.109826	0.0497255	0.0422223	0.0436151	1
P14598	1	1.05466	0.853756	0.193426	0.0423444	0.0144301	0.0153143	0.0120865	1	0.944368	0.777117	0.157567	0.0347427	0.00931005	0.0123935	0.0109928	1	0.819686	0.520886	0.114697	0.0351852	0.0126622	0.0151887	0.00945754	1	1.08507	0.876812	0.19989	0.0496631	0.0151328	0.017819	0.0234527	1	0.90543	0.807647	0.144218	0.0336496	0.0150501	0.0064048	0.00924645	1	1.00772	0.719594	0.124715	0.0208405	0.011829	0.00463808	0.00531065	1
P14618	1	0.993924	1.00524	1.04612	0.810679	0.667857	0.226403	0.0385568	1	0.938049	1.05041	1.03302	0.769309	0.664585	0.273989	0.0366206	1	0.791987	0.885926	0.833041	0.682993	0.643581	0.205963	0.042962	1	1.0604	1.14012	1.26039	0.912069	0.754373	0.240783	0.042502	1	0.900434	0.98766	1.03883	0.787615	0.689231	0.221417	0.0151805	1	1.04612	1.06968	1.13627	0.875256	0.775749	0.337665	0.0125628	1
P14618-2	1	0.879945	0.974945	1.00678	0.712323	0.549212	0.313969	0.0406671	1	0.816471	1.10243	0.845109	0.596948	0.441101	0.275409	0.0283224	1	0.85499	0.89769	0.720709	0.574017	0.509414	0.305161	0.0302385	1	1.21321	1.27278	1.32942	0.844378	0.794631	0.432736	0.102242	1	1.0735	1.3284	1.4155	0.959163	0.793525	0.492847	0.0188557	1	0.886004	1.03503	0.887384	0.556742	0.409685	0.270658	0.00583534	1
P14621	1	1.12749	1.2742	1.03478	0.498822	0.215853	0.0744354	0.0452188	1	0.811432	1.01399	0.840119	0.361506	0.15613	0.0679928	0.0315571	1	1.08973	0.8574	0.665712	0.271246	0.143584	0.0573574	0.00690138	1	1.10158	0.947461	1.23789	0.467728	0.231266	0.0816928	0.0474004	1	0.885358	1.10857	0.830602	0.45654	0.199364	0.052097	0.0303502	1	0.911997	1.00941	0.807624	0.420918	0.180929	0.0452321	0.0207521	1
P14625	1	0.837153	0.962774	1.02417	0.306636	0.0938973	0.0526536	0.0440033	1	0.923924	1.14978	1.12863	0.335279	0.09221	0.0607947	0.0492382	1	0.852041	1.06404	0.876338	0.321657	0.0575258	0.0517087	0.0291803	1	0.84596	0.973744	1.04305	0.320145	0.100276	0.0581298	0.0484617	1	0.995653	1.19339	1.46575	0.410862	0.111606	0.0488096	0.0474999	1	1.04899	1.24724	1.48281	0.41311	0.123759	0.0553897	0.0523076	1
P14635	1	1.02218	1.0659	0.869501	0.462568	0.283324	0.161788	0.164177	1	1.04048	0.99155	0.806756	0.395857	0.200156	0.0979088	0.100632	1	0.966101	0.889275	0.643134	0.510053	0.275221	0.166425	0.15031	1	1.12258	1.09372	0.891737	0.564664	0.330186	0.11567	0.143397	1	0.93882	0.99529	0.797276	0.45271	0.304295	0.169343	0.193777	1	1.05638	1.07733	0.886726	0.458029	0.30577	0.117885	0.0901347	1
P14649	1	0.956137	1.01667	0.724592	0.303959	0.272448	0.214491	0.145363	1	0.983946	0.937819	0.665995	0.304868	0.294149	0.259048	0.164675	1	0.818661	0.95569	0.670743	0.419954	0.22678	0.160182	0.110877	1	0.981616	1.06286	0.932698	0.432815	0.10162	0.0591621	0.0281902	1	0.868271	0.767352	0.521723	0.237049	0.281881	0.174933	0.101105	1	0.971842	0.723723	0.44113	0.250222	0.325159	0.211696	0.142388	1
P14678-2	1	0.934406	0.883121	0.760195	0.653486	0.596224	0.543637	0.541129	1	0.871494	0.870428	0.691738	0.614329	0.514916	0.533578	0.493024	1	0.973074	0.906233	0.803911	0.784533	0.641074	0.655767	0.443504	1	0.951453	0.953314	0.899641	0.652455	0.583567	0.474557	0.495151	1	0.927182	0.894117	0.823084	0.758247	0.66301	0.695493	0.725624	1	0.859922	0.828936	0.74575	0.677178	0.637942	0.698194	0.704008	1
P14735	1	0.998455	1.02221	0.676261	0.195253	0.0924902	0.0477855	0.0488922	1	0.898761	0.901416	0.594074	0.147924	0.0573206	0.0358489	0.0263341	1	0.831287	0.794449	0.39798	0.139587	0.0589077	0.0398675	0.0246174	1	0.871529	0.861277	0.652619	0.178664	0.0885879	0.0451842	0.0525422	1	0.903153	1.04694	0.671033	0.201022	0.0941998	0.0502931	0.0468759	1	1.00397	0.879053	0.577526	0.138005	0.0696199	0.0307534	0.0262819	1
P14854	1	1.01406	1.05814	0.659542	0.473649	0.452702	0.487501	0.573184	1	1.06324	1.0006	0.814951	0.204579	0.112696	0.0858631	0.0822657	1	0.749868	0.56424	0.326243	0.184595	0.111298	0.0774515	0.125483	1	1.08487	0.962483	0.826355	0.257611	0.132245	0.0645452	0.0492612	1	0.960418	0.886222	0.694203	0.470427	0.463384	0.541304	0.636878	1	1.4138	1.02381	0.859246	0.280822	0.110695	0.0689851	0.0645017	1
P14859-4	1	1.60736	1.49616	0.581229	0.224043	0.162572	0.118521	0.0732211	1	0.961665	1.02742	0.368154	0.0751374	0.0187563	0.00665272	0.0163862	1	0.60477	0.385296	0.116161	0.0536157	0	0.0366048	0	1	1.25734	0.984128	0.701208	0.253933	0	0	0.090225	1	1.1925	1.04644	0.624685	0.119085	0.128371	0.076319	0.0890835	1	0.825979	0.522991	0.209536	0.0452925	0.00961752	0	0	1
P14866	1	0.806391	0.392727	0.112234	0.0380491	0.0201231	0.017954	0.0208958	1	0.826217	0.40735	0.111471	0.0448429	0.0151378	0.0241105	0.0194831	1	0.810873	0.327866	0.180518	0.103583	0.0462879	0.0425232	0.0489056	1	0.822148	0.432502	0.176776	0.0895593	0.0424644	0.0378454	0.0398839	1	0.882147	0.398145	0.110689	0.0394852	0.0289841	0.0143317	0.0233755	1	0.892033	0.361424	0.115677	0.0390825	0.0324904	0.0205986	0.0252043	1
P14868	1	1.08549	0.874009	0.609059	0.251807	0.0762139	0.0250413	0.0181788	1	0.940405	0.770451	0.496734	0.203775	0.0445803	0.0239913	0.013818	1	0.799405	0.64814	0.466737	0.247316	0.0660483	0.0290213	0.0279911	1	1.06208	0.936702	0.660533	0.272518	0.0937488	0.0353016	0.0334636	1	0.932413	0.851924	0.531053	0.263323	0.0717459	0.0122071	0.01039	1	0.995976	0.709686	0.502564	0.215569	0.0603299	0.0116295	0.0053075	1
P14923	1	1.28647	1.12915	2.29138	0.366204	0.473449	0.254257	0.177168	1	1.68957	1.71465	6.25025	0.64076	0.540202	0.60412	0.230282	1	1.70749	1.9612	0.77303	0.534697	0.201687	0.743511	0.328899	1	0.238296	0.264078	0.233727	0.0921799	0.0596682	0.0286484	0.22707	1	0.515587	0.939928	0.358117	0.234178	0.246412	0.0787937	0.064109	1	0.716756	0.373064	0.385611	0.135788	0.0859256	0.0960999	0.0618657	1
P14927	1	0.856926	0.732032	0.813608	0.71199	1.21942	3.05466	2.76149	1	1.13443	1.1104	0.828583	0.747596	1.26853	2.99827	2.46174	1	0.723934	0.627369	0.694763	0.652877	0.804121	2.7469	3.09652	1	0.855896	0.775792	0.772706	0.625751	0.975703	3.22746	2.48963	1	0.850239	0.455888	0.485149	0.457651	0.677061	1.86267	1.7223	1	0.717944	0.541686	0.68856	0.510049	0.745694	1.85741	1.67348	1
P15090	1	1.32399	1.10441	0.756114	0.199755	0.0493506	0.0356774	0.0403536	1	0.823847	1.25322	0.65986	0.0762831	0.0489162	0	0.0107468	1	0.73394	0.898596	0.393716	0.170343	0.0330343	0.0252907	0.0204116	1	0.807398	0.796601	0.633266	0.149835	0.0730447	0.0354798	0.0476724	1	1.01412	1.08886	0.592389	0.169791	0.0629479	0.0319175	0.0472569	1	0.886256	0.752014	0.477741	0.050253	0.0215202	0.0266943	0	1
P15104	1	0.980858	1.07849	0.907085	0.29903	0.129231	0.0225397	0.0213495	1	0.939145	0.969362	0.935068	0.307004	0.107797	0.038551	0.0212743	1	0.899596	0.916505	0.752248	0.366421	0.143282	0.0326033	0.0194701	1	0.567014	0.614051	0.594419	0.238804	0.112371	0.0404448	0.0389582	1	0.804591	1.11649	0.847851	0.313047	0.129202	0.0170194	0.0165676	1	1.03479	1.03818	0.918082	0.305578	0.128465	0.0193227	0.0150346	1
P15121	1	0.979997	0.988154	0.915451	0.466605	0.129621	0.0344346	0.0230049	1	0.973426	1.05597	0.978663	0.506507	0.10336	0.0579206	0.0401505	1	0.773613	0.820655	0.751053	0.447311	0.0860413	0.0295503	0.0210685	1	0.969634	1.11236	1.14323	0.639048	0.156923	0.038513	0.0278767	1	0.889627	1.07482	0.895205	0.571577	0.153697	0.0255078	0.0170494	1	1.05515	1.09966	1.07663	0.5551	0.136703	0.045705	0.0323384	1
P15144	1	1.31432	1.05985	0.900398	0.503158	0.32965	0.465799	0.495911	1	0.970471	0.966053	0.721756	0.379704	0.271925	0.422817	0.448353	1	0.934697	0.820683	0.645409	0.471307	0.409866	0.584797	0.696678	1	1.09318	1.01613	0.86082	0.4835	0.333332	0.395769	0.446519	1	0.976928	1.04883	0.82646	0.493597	0.373504	0.453256	0.577201	1	1.0538	0.909858	0.97604	0.496636	0.42607	0.519122	0.549537	1
P15151-3	1	0.936237	0.987094	0.851636	0.671558	0.788411	0.934724	0.779154	1	1.28258	1.26773	1.07294	0.793238	0.941394	1.23025	1.12142	1	0.838962	0.964347	0.809493	0.650051	0.723628	1.0421	0.61078	1	1.38688	2.39813	1.4204	0.714231	0.310807	0.730539	1.12096	1	1.00406	0.9206	0.897918	0.61606	0.662754	0.699786	0.571934	1	1.03664	1.14225	0.88537	0.667407	0.751242	1.09575	0.970669	1
P15153	1	1.03424	1.03004	0.855631	0.218667	0.0516586	0.0354628	0.0332239	1	0.987691	0.994999	0.770768	0.16459	0.0292632	0.0260569	0.022483	1	0.836779	0.81474	0.74593	0.218995	0.0520784	0.0633689	0.0338144	1	1.06497	1.10446	0.923112	0.298243	0.0694026	0.0527506	0.045548	1	0.958241	0.970312	0.957664	0.226747	0.0429539	0.0191688	0.0236742	1	1.01249	0.988562	0.890487	0.182144	0.0291903	0.0142955	0.0138089	1
P15170-3	1	1.04897	0.999106	0.882244	0.348152	0.137332	0.0450572	0.0402289	1	1.2655	1.00277	1.28514	0.480878	0.120062	0.0428231	0.0240251	1	0.829186	0.928996	0.694899	0.365185	0.106633	0.0436375	0.0381787	1	0.908237	1.08229	1.02267	0.441781	0.14087	0.044981	0.0652815	1	0.996916	1.02472	0.941986	0.523392	0.160228	0.0389449	0.0343396	1	1.03454	0.963041	0.926959	0.401443	0.105198	0.0189383	0.0123389	1
[truncated: 4,566 more rows]
[truncated: 87 more columns]

## Sheet: Table S5
LFQ intensity Nilotinib_1	LFQ intensity Nilotinib_3	LFQ intensity Nilotinib_4	LFQ intensity Nilotinib_2	LFQ intensity Imatinib_3	LFQ intensity Imatinib_1	LFQ intensity Imatinib_2	LFQ intensity Imatinib_4	LFQ intensity Ecoli_3	LFQ intensity Ecoli_4	LFQ intensity Ecoli_2	LFQ intensity Ecoli_1	LFQ intensity DMSO_4	LFQ intensity DMSO_2	LFQ intensity DMSO_3	LFQ intensity DMSO_1	ANOVA Significant	Cluster	Peptides	Razor + unique peptides	Unique peptides	Sequence coverage [%]	Unique + razor sequence coverage [%]	Unique sequence coverage [%]	Mol. weight [kDa]	Q-value	Score	Intensity	MS/MS count	-Log ANOVA p value	ANOVA q-value	Protein IDs	Majority protein IDs	Protein names	Gene names
[truncated: 366 more rows]

[truncated: 2 more sheets: Table S6, Table S7]
